# Supplementary material for: Rb2Lu[Si4O10]F, a tubular chain silicate
Source: Acta Crystallogr Sect E Struct Rep Online. 2014 Feb 19;70(Pt 3):i14. doi: 10.1107/S1600536814003043 (PMC3998444; doi:10.1107/S1600536814003043)
Supplement: Supplementary file 1 [file e-70-00i14-sup1.cif]

##############################################################################
#                                                                            #
# This CIF contains the data in a paper accepted for publication in          #
# Acta Crystallographica Section E. It conforms to the requirements of       #
# Notes for Authors for Acta Crystallographica Section E, and has been       #
# peer reviewed under the auspices of the IUCr Commission on Journals.       #
#                                                                            #
# Full details of the Crystallographic Information File format               #
# are given in the paper "The Crystallographic Information File (CIF):       #
# a New Standard Archive File for Crystallography" by S. R. Hall, F. H.      #
# Allen and I. D. Brown [Acta Cryst. (1991), A47, 655-685].                  #
#                                                                            #
# The current version of the core CIF dictionary is obtainable from          #
# ftp://ftp.iucr.org/pub/cif_core.dic.                                       #
#                                                                            #
# Software is freely available for graphical display of the structure(s)     #
# in this CIF. For information consult the CIF software page                 #
# http://www.iucr.org/resources/cif/software.                                #
#                                                                            #
# This file may be used for bona fide research purposes within the           #
# scientific community so long as proper attribution is given to the journal # 
# article from which it was obtained.                                        #
#                                                                            #
##############################################################################
data_global
_audit_creation_method     'WinGX routine CIF_UPDATE'
_audit_conform_dict_name     cif_core.dic
_audit_conform_dict_version     2.4
_journal_date_recd_electronic     2014-01-26
_journal_date_accepted     2014-02-10
_journal_name_full     'Acta Crystallographica, Section E'
_journal_year     2014
_journal_volume     70
_journal_issue      3
_journal_page_first     i14
_journal_page_last     i14
_journal_paper_category     QI
_journal_paper_doi     10.1107/S1600536814003043
_journal_coeditor_code     WM5002
data_I
_database_code_depnum_ccdc_archive 'CCDC 986192'
_audit_creation_method     'WinGX routine CIF_UPDATE'
_audit_conform_dict_name     cif_core.dic
_audit_conform_dict_version     2.4
_chemical_name_systematic
;
Dirubidium lutetium tetrasilicate fluoride
;
_chemical_formula_sum     'F Lu O10 Rb2 Si4'
_chemical_formula_structural     '2Rb Lu [Si4 O12] F'
_chemical_formula_iupac     'Rb2 Lu [Si4 O10]F'
_chemical_formula_weight     637.27
_symmetry_cell_setting     monoclinic
_symmetry_space_group_name_H-M     'P 21/m'
_symmetry_space_group_name_Hall     '-P 2yb'
loop_
    _symmetry_equiv_pos_as_xyz
    'x, y, z'
    '-x, y+1/2, -z'
    '-x, -y, -z'
    'x, -y-1/2, z'
_cell_length_a     11.6695(3)
_cell_length_b     8.52379(18)
_cell_length_c     11.8165(3)
_cell_angle_alpha     90
_cell_angle_beta     111.753(3)
_cell_angle_gamma     90
_cell_volume     1091.67(5)
_cell_formula_units_Z     4
_cell_measurement_reflns_used     8764
_cell_measurement_theta_min     3.0342
_cell_measurement_theta_max     29.3585
_cell_measurement_temperature     298(2)
_cell_special_details     ?
_exptl_crystal_description     'prism'
_exptl_crystal_colour     colourless
_exptl_crystal_size_max     0.32
_exptl_crystal_size_mid     0.08
_exptl_crystal_size_min     0.08
_exptl_crystal_density_diffrn     3.877
_exptl_crystal_density_method     'not measured'
_exptl_crystal_F_000     1160
loop_
    _exptl_crystal_face_index_h
    _exptl_crystal_face_index_k
    _exptl_crystal_face_index_l
    _exptl_crystal_face_perp_dist
    0 1 0 0.1631
    0 -1 0 0.1312
    1 0 1 0.0169
    -1 0 -1 0.04
    -1 0 1 0.0251
    1 0 -1 0.0147
    -8 0 1 0.0347
    8 0 -1 0.0052
    10 1 9 0.0132
    3 -1 -16 0.0386
    -3 1 16 0.0239
    13 -2 -14 0.0281
    9 -1 9 0.0236
_exptl_absorpt_coefficient_mu     18.4
_exptl_absorpt_correction_type     analytical
_exptl_absorpt_process_details
;
[<i>CrysAlis PRO</i> (Oxford Diffraction, 2006),
based on expressions derived by Clark & Reid (1995)]
;
_exptl_absorpt_correction_T_min     0.106
_exptl_absorpt_correction_T_max     0.562
_exptl_special_details     ?
_diffrn_ambient_temperature     298(2)
_diffrn_radiation_type     MoK\a
_diffrn_radiation_wavelength     0.71073
_diffrn_radiation_monochromator     graphite
_diffrn_measurement_device_type
                              'Oxford Diffraction Xcalibur (Ruby, Gemini ultra)'
_diffrn_measurement_method     '\w scans'
_diffrn_detector_area_resol_mean     10.3575
_diffrn_reflns_number     15185
_diffrn_reflns_av_R_equivalents     0.0275
_diffrn_reflns_theta_min     3.04
_diffrn_reflns_theta_max     26.37
_diffrn_reflns_theta_full     26.37
_diffrn_measured_fraction_theta_max     0.998
_diffrn_measured_fraction_theta_full     0.998
_diffrn_reflns_limit_h_min     -14
_diffrn_reflns_limit_h_max     14
_diffrn_reflns_limit_k_min     -10
_diffrn_reflns_limit_k_max     10
_diffrn_reflns_limit_l_min     -14
_diffrn_reflns_limit_l_max     14
_refine_special_details
;
Refinement of <i>F</i>^2^ against ALL reflections. The weighted <i>R</i>-factor
<i>wR</i> and goodness of fit <i>S</i> are based on <i>F</i>^2^, conventional
<i>R</i>-factors <i>R</i> are based on <i>F</i>, with <i>F</i> set to zero for
negative <i>F</i>^2^. The threshold expression of <i>F</i>^2^ >
\s(<i>F</i>^2^) is used only for calculating <i>R</i>-factors(gt) <i>etc</i>.
and is not relevant to the choice of reflections for refinement.
<i>R</i>-factors based on <i>F</i>^2^ are statistically about twice as large
as those based on <i>F</i>, and <i>R</i>- factors based on ALL data will be
even larger.
;
_reflns_number_total     2388
_reflns_number_gt     2276
_reflns_threshold_expression     I>2sigma(I)
_refine_ls_structure_factor_coef     Fsqd
_refine_ls_matrix_type     full
_refine_ls_R_factor_all     0.018
_refine_ls_R_factor_gt     0.0165
_refine_ls_wR_factor_gt     0.0362
_refine_ls_wR_factor_ref     0.0366
_refine_ls_goodness_of_fit_ref     1.2
_refine_ls_restrained_S_all     1.2
_refine_ls_number_reflns     2388
_refine_ls_number_parameters     178
_refine_ls_number_restraints     0
_refine_ls_number_constraints     0
_refine_ls_hydrogen_treatment     undef
_refine_ls_weighting_scheme     calc
_refine_ls_weighting_details
         'calc w=1/[\s^2^(Fo^2^)+(0.0080P)^2^+3.5409P] where P=(Fo^2^+2Fc^2^)/3'
_atom_sites_solution_primary     direct
_atom_sites_solution_secondary     difmap
_refine_ls_shift/su_max     0.001
_refine_ls_shift/su_mean     0
_refine_diff_density_max     0.671
_refine_diff_density_min     -0.694
_refine_ls_extinction_method     none
_refine_ls_extinction_coef     ?
loop_
    _atom_type_symbol
    _atom_type_description
    _atom_type_scat_dispersion_real
    _atom_type_scat_dispersion_imag
    _atom_type_scat_source
    O O 0.0106 0.006 'International Tables Vol C Tables 4.2.6.8 and 6.1.1.4'
    F F 0.0171 0.0103 'International Tables Vol C Tables 4.2.6.8 and 6.1.1.4'
    Si Si 0.0817 0.0704 'International Tables Vol C Tables 4.2.6.8 and 6.1.1.4'
    Rb Rb -0.9393 2.9676 'International Tables Vol C Tables 4.2.6.8 and 6.1.1.4'
    Lu Lu -0.472 5.8584 'International Tables Vol C Tables 4.2.6.8 and 6.1.1.4'
_computing_data_collection     'CrysAlis PRO (Oxford Diffraction, 2006)'
_computing_cell_refinement     'CrysAlis PRO (Oxford Diffraction, 2006)'
_computing_data_reduction     'CrysAlis PRO (Oxford Diffraction, 2006)'
_computing_structure_solution     'SIR2002 (Burla <i>et al.</i>, 2003)'
_computing_structure_refinement     'SHELXL97 (Sheldrick, 2008)'
_computing_molecular_graphics     'ATOMS for Windows (Dowty, 2011)'
_computing_publication_material
                            'publCIF (Westrip, 2010) and WinGX (Farrugia, 2012)'
loop_
    _atom_site_type_symbol
    _atom_site_label
    _atom_site_fract_x
    _atom_site_fract_y
    _atom_site_fract_z
    _atom_site_U_iso_or_equiv
    _atom_site_adp_type
    _atom_site_calc_flag
    _atom_site_refinement_flags
    _atom_site_occupancy
    _atom_site_symmetry_multiplicity
    _atom_site_disorder_assembly
    _atom_site_disorder_group
    Lu Lu 0.293348(13) 0.003290(17) 0.709429(13) 0.00494(5) Uani d . 1 1 . .
    Rb Rb1 0.44695(5) 0.75 0.54955(5) 0.01305(11) Uani d S 1 2 . .
    Rb Rb2 0.08212(5) 0.25 0.07908(5) 0.01314(11) Uani d S 1 2 . .
    Rb Rb3 -0.00057(5) 0.75 0.52863(5) 0.01827(13) Uani d S 1 2 . .
    Rb Rb4 0.46419(5) 0.25 0.03113(5) 0.01750(12) Uani d S 1 2 . .
    Si Si1 0.38671(9) -0.06260(11) 0.22969(8) 0.00464(19) Uani d . 1 1 . .
    Si Si2 0.01773(9) 0.06858(11) 0.75550(9) 0.00508(19) Uani d . 1 1 . .
    Si Si3 0.24334(9) 0.43354(11) 0.38343(8) 0.00493(19) Uani d . 1 1 . .
    Si Si4 0.22493(9) 0.93232(11) 0.96450(8) 0.00543(19) Uani d . 1 1 . .
    O O1 0.4021(3) 0.75 0.2204(3) 0.0099(8) Uani d S 1 2 . .
    O O2 0.7259(3) 0.75 0.6326(4) 0.0129(8) Uani d S 1 2 . .
    O O3 0.2743(2) 0.9946(3) 0.1053(2) 0.0084(5) Uani d . 1 1 . .
    O O4 0.3423(2) 0.9684(3) 0.3435(2) 0.0100(5) Uani d . 1 1 . .
    O O5 -0.0274(3) 0.25 0.7485(3) 0.0112(8) Uani d S 1 2 . .
    O O6 -0.1052(2) 0.9599(3) 0.7182(2) 0.0090(5) Uani d . 1 1 . .
    O O7 0.0945(2) 0.0289(3) 0.9002(2) 0.0084(5) Uani d . 1 1 . .
    O O8 0.1833(3) 0.75 0.9630(3) 0.0100(8) Uani d S 1 2 . .
    O O9 0.5102(2) 0.0289(3) 0.2481(2) 0.0110(5) Uani d . 1 1 . .
    O O10 0.0957(2) 0.0320(3) 0.6743(2) 0.0096(5) Uani d . 1 1 . .
    O O11 0.3210(2) 0.9616(3) 0.9020(2) 0.0095(5) Uani d . 1 1 . .
    O O12 0.2534(3) 0.0222(3) 0.5157(2) 0.0156(6) Uani d . 1 1 . .
    F F1 0.2695(3) 0.75 0.6782(3) 0.0142(7) Uani d S 1 2 . .
    F F2 0.3190(3) 0.25 0.7478(3) 0.0172(7) Uani d S 1 2 . .
loop_
    _atom_site_aniso_label
    _atom_site_aniso_U_11
    _atom_site_aniso_U_22
    _atom_site_aniso_U_33
    _atom_site_aniso_U_12
    _atom_site_aniso_U_13
    _atom_site_aniso_U_23
    Lu 0.00544(8) 0.00452(8) 0.00516(8) 0.00016(5) 0.00231(6) 0.00015(5)
    Rb1 0.0146(3) 0.0120(2) 0.0119(2) 0 0.0043(2) 0
    Rb2 0.0170(3) 0.0114(2) 0.0131(2) 0 0.0080(2) 0
    Rb3 0.0248(3) 0.0133(3) 0.0122(3) 0 0.0016(2) 0
    Rb4 0.0143(3) 0.0133(3) 0.0212(3) 0 0.0024(2) 0
    Si1 0.0050(5) 0.0044(4) 0.0044(4) 0.0007(4) 0.0015(4) 0.0002(4)
    Si2 0.0043(5) 0.0047(5) 0.0053(4) 0.0002(4) 0.0007(4) 0.0003(4)
    Si3 0.0049(5) 0.0052(5) 0.0044(4) -0.0007(4) 0.0013(4) -0.0001(4)
    Si4 0.0055(5) 0.0057(5) 0.0042(4) 0.0006(4) 0.0009(4) 0.0007(4)
    O1 0.0112(19) 0.0054(17) 0.0149(19) 0 0.0071(16) 0
    O2 0.0094(19) 0.0051(17) 0.021(2) 0 0.0015(16) 0
    O3 0.0070(12) 0.0113(13) 0.0050(12) 0.0022(10) 0.0001(10) -0.0006(10)
    O4 0.0100(13) 0.0113(13) 0.0101(12) 0.0043(10) 0.0053(11) -0.0006(10)
    O5 0.0093(19) 0.0069(18) 0.0156(19) 0 0.0027(16) 0
    O6 0.0048(12) 0.0099(12) 0.0097(12) -0.0021(10) -0.0002(10) -0.0001(10)
    O7 0.0074(13) 0.0118(13) 0.0063(12) 0.0036(10) 0.0029(10) -0.0007(10)
    O8 0.0134(19) 0.0035(17) 0.0127(18) 0 0.0045(16) 0
    O9 0.0082(13) 0.0091(13) 0.0145(13) -0.0019(10) 0.0028(11) -0.0004(11)
    O10 0.0084(13) 0.0127(13) 0.0076(12) 0.0016(10) 0.0030(10) 0.0011(10)
    O11 0.0089(13) 0.0137(13) 0.0069(12) 0.0010(10) 0.0042(10) 0.0023(10)
    O12 0.0179(15) 0.0221(15) 0.0075(12) 0.0039(11) 0.0054(11) 0.0023(11)
    F1 0.0164(17) 0.0044(14) 0.0194(17) 0 0.0039(14) 0
    F2 0.0220(18) 0.0056(15) 0.0250(18) 0 0.0100(15) 0
_geom_special_details
;
All e.s.d.'s (except the e.s.d. in the dihedral angle between two l.s. planes)
are estimated using the full covariance matrix. The cell e.s.d.'s are taken
into account individually in the estimation of e.s.d.'s in distances, angles
and torsion angles; correlations between e.s.d.'s in cell parameters are only
used when they are defined by crystal symmetry. An approximate (isotropic)
treatment of cell e.s.d.'s is used for estimating e.s.d.'s involving l.s.
planes.
;
loop_
    _geom_bond_atom_site_label_1
    _geom_bond_atom_site_label_2
    _geom_bond_site_symmetry_2
    _geom_bond_distance
    _geom_bond_publ_flag
    Si1 O9 . 1.581(3) ?
    Si1 O1 1_545 1.6157(11) ?
    Si1 O4 1_545 1.631(3) ?
    Si1 O3 1_545 1.640(2) ?
    Si2 O10 . 1.579(3) ?
    Si2 O6 1_545 1.625(3) ?
    Si2 O5 . 1.6259(14) ?
    Si2 O7 . 1.645(3) ?
    Si3 O12 4_565 1.569(3) ?
    Si3 O6 2_546 1.630(3) ?
    Si3 O4 4_575 1.631(3) ?
    Si3 O2 3_666 1.6318(15) ?
    Si4 O11 . 1.574(3) ?
    Si4 O8 . 1.6264(14) ?
    Si4 O3 1_556 1.634(3) ?
    Si4 O7 1_565 1.648(3) ?
    Lu F2 . 2.1487(7) ?
    Lu O12 . 2.167(3) ?
    Lu O9 3_656 2.175(3) ?
    Lu F1 1_545 2.1906(6) ?
    Lu O10 . 2.200(2) ?
    Lu O11 1_545 2.205(2) ?
    Rb1 O9 3_666 2.938(3) ?
    Rb1 O9 2_656 2.938(3) ?
    Rb1 O4 4_575 2.947(3) ?
    Rb1 O4 . 2.947(3) ?
    Rb1 F1 . 2.989(3) ?
    Rb1 O2 . 3.031(4) ?
    Rb1 O12 4_565 3.158(3) ?
    Rb1 O12 1_565 3.158(3) ?
    Rb1 O4 3_676 3.332(3) ?
    Rb1 O4 2_646 3.332(3) ?
    Rb2 O7 1_554 2.875(2) ?
    Rb2 O7 4_564 2.875(2) ?
    Rb2 O6 2_546 2.921(3) ?
    Rb2 O6 3_566 2.921(3) ?
    Rb2 O8 3_566 2.949(4) ?
    Rb2 O3 4_575 3.058(2) ?
    Rb2 O3 1_545 3.058(2) ?
    Rb2 O7 3_556 3.214(3) ?
    Rb2 O7 2_556 3.214(3) ?
    Rb2 O2 3_666 3.312(4) ?
    Rb3 O10 2_556 2.909(3) ?
    Rb3 O10 3_566 2.909(2) ?
    Rb3 O10 1_565 2.927(3) ?
    Rb3 O10 4_565 2.927(3) ?
    Rb3 F1 . 2.988(3) ?
    Rb3 O12 2_556 3.407(3) ?
    Rb3 O12 3_566 3.407(3) ?
    Rb3 O5 3_566 3.409(4) ?
    Rb3 O6 . 3.426(3) ?
    Rb3 O6 4_575 3.426(3) ?
    Rb4 O11 2_646 2.949(3) ?
    Rb4 O11 3_666 2.949(3) ?
    Rb4 O11 1_544 3.045(3) ?
    Rb4 O11 4_574 3.045(3) ?
    Rb4 O9 4_565 3.065(3) ?
    Rb4 O9 . 3.065(3) ?
    Rb4 F2 1_554 3.142(3) ?
    Rb4 O3 4_575 3.444(3) ?
    Rb4 O3 1_545 3.444(3) ?
loop_
    _geom_angle_atom_site_label_1
    _geom_angle_atom_site_label_2
    _geom_angle_atom_site_label_3
    _geom_angle_site_symmetry_1
    _geom_angle_site_symmetry_3
    _geom_angle
    _geom_angle_publ_flag
    F2 Lu O12 . . 96.25(12) ?
    F2 Lu O9 . 3_656 91.29(11) ?
    O12 Lu O9 . 3_656 92.79(10) ?
    F2 Lu F1 . 1_545 177.69(12) ?
    O12 Lu F1 . 1_545 86.05(11) ?
    O9 Lu F1 3_656 1_545 88.38(11) ?
    F2 Lu O10 . . 89.16(11) ?
    O12 Lu O10 . . 89.57(10) ?
    O9 Lu O10 3_656 . 177.53(9) ?
    F1 Lu O10 1_545 . 91.08(11) ?
    F2 Lu O11 . 1_545 89.10(11) ?
    O12 Lu O11 . 1_545 173.81(10) ?
    O9 Lu O11 3_656 1_545 90.18(9) ?
    F1 Lu O11 1_545 1_545 88.61(11) ?
    O10 Lu O11 . 1_545 87.40(9) ?
    O9 Si1 O1 . 1_545 112.24(17) ?
    O9 Si1 O4 . 1_545 110.99(14) ?
    O1 Si1 O4 1_545 1_545 107.06(17) ?
    O9 Si1 O3 . 1_545 111.24(14) ?
    O1 Si1 O3 1_545 1_545 107.75(16) ?
    O4 Si1 O3 1_545 1_545 107.32(13) ?
    O10 Si2 O6 . 1_545 111.85(14) ?
    O10 Si2 O5 . . 113.95(17) ?
    O6 Si2 O5 1_545 . 106.95(16) ?
    O10 Si2 O7 . . 112.13(14) ?
    O6 Si2 O7 1_545 . 104.51(14) ?
    O5 Si2 O7 . . 106.84(17) ?
    O12 Si3 O6 4_565 2_546 112.89(15) ?
    O12 Si3 O4 4_565 4_575 111.44(15) ?
    O6 Si3 O4 2_546 4_575 109.22(14) ?
    O12 Si3 O2 4_565 3_666 114.08(18) ?
    O6 Si3 O2 2_546 3_666 104.29(16) ?
    O4 Si3 O2 4_575 3_666 104.34(17) ?
    O11 Si4 O8 . . 114.10(17) ?
    O11 Si4 O3 . 1_556 112.49(14) ?
    O8 Si4 O3 . 1_556 108.21(17) ?
    O11 Si4 O7 . 1_565 113.66(14) ?
    O8 Si4 O7 . 1_565 104.55(16) ?
    O3 Si4 O7 1_556 1_565 102.93(13) ?
    Si1 O1 Si1 1_565 4_565 162.7(3) ?
    Si3 O2 Si3 2_656 3_666 146.9(3) ?
    Si4 O3 Si1 1_554 1_565 132.77(16) ?
    Si3 O4 Si1 4_575 1_565 142.83(17) ?
    Si2 O5 Si2 4_565 . 144.0(2) ?
    Si2 O6 Si3 1_565 2_556 144.19(17) ?
    Si2 O7 Si4 . 1_545 129.48(16) ?
    Si4 O8 Si4 . 4_575 145.7(3) ?
    Lu F1 Lu 1_565 4_565 160.51(16) ?
    Lu F2 Lu . 4_565 156.30(18) ?
data_New_Global_Publ_Block
_publ_contact_author_name     'Volker Kahlenberg'
_publ_contact_author_address
;
University of Innsbruck, Institute of Mineralogy & Petrography, Innrain 52,
A-6020 Innsbruck, Austria
;
_publ_contact_author_email     'volker.kahlenberg@uibk.ac.at'
_publ_contact_author_fax     ?
_publ_contact_author_phone     '0043-512-507-5503'
_publ_section_title
;
Rb~2~Lu[Si~4~O~10~]F, a tubular chain silicate
;
loop_
    _publ_author_name
    _publ_author_footnote
    _publ_author_address
    'Kahlenberg, Volker' .
;
University of Innsbruck, Institute of Mineralogy & Petrography, Innrain 52,
A-6020 Innsbruck, Austria
;
    'Manninger, Tanja' .
;
University of Innsbruck, Institute of Mineralogy & Petrography, Innrain 52,
A-6020 Innsbruck, Austria
;
