# Supplementary material for: Rb2Lu[Si4O10]F, a tubular chain silicate
Source: Acta Crystallogr Sect E Struct Rep Online. 2014 Feb 19;70(Pt 3):i14. doi: 10.1107/S1600536814003043 (PMC3998444; doi:10.1107/S1600536814003043)
Supplement: Supplementary file 2 [file e-70-00i14-Isup2.hkl]

#
# h,k,l, Fc-squared, Fo-squared, sigma(Fo-squared) and status flag
#
data_I
_shelx_title 'Rb2Lu[Si4O10]F'
_shelx_refln_list_code          4
_shelx_F_calc_maximum      590.81
_exptl_crystal_F_000      1160.00
_reflns_d_resolution_high  0.8000
 
loop_
 _symmetry_equiv_pos_as_xyz
 'x, y, z'
 '-x, y+1/2, -z'
 '-x, -y, -z'
 'x, -y-1/2, z'
 
_cell_length_a    11.6695
_cell_length_b     8.5238
_cell_length_c    11.8165
_cell_angle_alpha  90.000
_cell_angle_beta  111.753
_cell_angle_gamma  90.000
 
_shelx_F_squared_multiplier     1.000
 
loop_
 _refln_index_h
 _refln_index_k
 _refln_index_l
 _refln_F_squared_calc
 _refln_F_squared_meas
 _refln_F_squared_sigma
 _refln_observed_status
   2   0   0    14283.99    14951.28    274.20 o
   3   0   0    62802.70    64946.91    852.94 o
   4   0   0    69476.95    70243.95    936.64 o
   5   0   0    61181.52    63241.59    864.50 o
   6   0   0     3583.66     3695.59    100.94 o
   7   0   0    35096.41    34420.77    534.66 o
   8   0   0     1530.61     1684.83     72.89 o
   9   0   0       12.49       51.22     29.42 o
  10   0   0    26820.97    27087.50    461.30 o
  11   0   0    11126.25    11441.02    247.82 o
  12   0   0    10065.42     9377.91    343.08 o
  13   0   0    18208.19    18604.31    536.84 o
   1   1   0      154.65      336.52     15.10 o
   2   1   0     9175.12     9441.94    118.17 o
   3   1   0      957.31      987.92     30.53 o
   4   1   0    11411.53    11510.09    143.30 o
   5   1   0     1361.63     1396.42     32.02 o
   6   1   0     1580.28     1658.18     39.03 o
   7   1   0       10.82       34.46     13.16 o
   8   1   0     2760.59     2715.87     71.13 o
   9   1   0        3.62       38.40     14.20 o
  10   1   0     2068.34     1976.53     63.50 o
  11   1   0       78.58       93.15     36.27 o
  12   1   0      171.04      253.37     57.37 o
  13   1   0     1928.12     1990.48    117.82 o
   0   2   0    61549.42    64822.49    841.14 o
   1   2   0     2119.75     2174.83     25.47 o
   2   2   0   182838.34   177113.89   1295.77 o
   3   2   0    42570.91    42810.89    338.83 o
   4   2   0     2864.40     2783.53     44.89 o
   5   2   0    55689.96    56975.29    427.67 o
   6   2   0      498.83      521.45     48.29 o
   7   2   0     9979.93     9939.04    127.82 o
   8   2   0       68.00      305.42     29.61 o
   9   2   0    19123.89    19255.03    254.10 o
  10   2   0    27894.41    28046.45    310.23 o
  11   2   0     4927.23     5147.65    138.74 o
  12   2   0    12756.29    13410.86    250.44 o
  13   2   0       80.97       38.01     56.56 o
   1   3   0      173.75      202.98     12.24 o
   2   3   0     1808.78     2182.11     28.98 o
   3   3   0      973.50      799.91     22.56 o
   4   3   0      426.94      501.27     19.26 o
   5   3   0     2223.39     2323.73     41.85 o
   6   3   0      767.65      719.26     24.13 o
   7   3   0        2.07       53.65     11.86 o
   8   3   0     6883.24     7057.59    112.48 o
   9   3   0      843.64      816.83     61.12 o
  10   3   0     3982.27     3976.91    101.77 o
  11   3   0      288.65      358.64     39.74 o
  12   3   0     7695.04     7717.11    185.07 o
  13   3   0      124.69      182.14     71.95 o
   0   4   0   349056.66   319083.88   2815.86 o
   1   4   0     4897.47     4885.36     52.35 o
   2   4   0     4465.62     4581.65     51.07 o
   3   4   0    27143.84    27543.41    213.89 o
   4   4   0    25600.95    25652.86    217.93 o
   5   4   0    68556.59    69001.73    479.21 o
   6   4   0      134.85      247.61     21.81 o
   7   4   0    37775.48    37434.24    379.89 o
   8   4   0    12746.96    13079.86    142.04 o
   9   4   0     1788.29     1751.58     64.58 o
  10   4   0    18685.31    18261.77    266.28 o
  11   4   0    13496.23    13626.01    232.74 o
  12   4   0    11058.06    11358.36    238.13 o
   1   5   0      483.09      482.43     18.22 o
   2   5   0    13310.16    13314.82    146.78 o
   3   5   0      373.67      429.41     17.09 o
   4   5   0    11624.59    11524.55    103.00 o
   5   5   0     3871.37     3856.90     55.71 o
   6   5   0     3956.55     3888.10     64.02 o
   7   5   0      194.49      156.01     19.48 o
   8   5   0      889.39      857.18     33.57 o
   9   5   0        6.36       39.25     21.74 o
  10   5   0     1273.64     1280.99     70.13 o
  11   5   0      163.44      179.92     39.28 o
   0   6   0     4327.05     4362.55     86.89 o
   1   6   0     3954.02     4083.25     57.29 o
   2   6   0    67674.57    67047.90    467.80 o
   3   6   0    12985.92    12969.44    129.47 o
   4   6   0       91.30      153.51     23.47 o
   5   6   0    55194.24    54357.49    481.54 o
   6   6   0      989.15     1150.08     37.62 o
   7   6   0    15354.07    15205.78    174.77 o
   8   6   0     9632.91     9705.34    134.10 o
   9   6   0    24839.34    24909.12    308.39 o
  10   6   0    15002.82    15130.33    249.68 o
  11   6   0      888.29      963.53     69.50 o
   1   7   0      194.49      198.48     16.05 o
   2   7   0      159.69      143.29     18.26 o
   3   7   0      674.95      697.24     33.30 o
   4   7   0      284.92      286.24     30.83 o
   5   7   0      354.27      391.59     28.31 o
   6   7   0      754.08      810.11     37.68 o
   7   7   0      389.05      420.68     34.21 o
   8   7   0     2487.00     2544.17     70.57 o
   9   7   0      204.43      257.18     43.27 o
  10   7   0      946.97      922.29     66.87 o
   0   8   0    49846.81    49323.98    727.73 o
   1   8   0     3222.66     3174.65     77.27 o
   2   8   0     1164.33     1178.02     48.56 o
   3   8   0     8232.27     8288.40    177.79 o
   4   8   0     7865.30     7738.71    151.56 o
   5   8   0    41376.53    41309.94    512.05 o
   6   8   0      381.55      506.05     42.65 o
   7   8   0    28580.86    28904.38    339.26 o
   8   8   0    18815.43    18483.45    307.49 o
   1   9   0     1680.30     1675.19     72.97 o
   2   9   0      992.69      902.29     70.53 o
   3   9   0      202.60      169.33     40.36 o
   4   9   0     2294.83     2238.86     86.25 o
   5   9   0       79.34       74.66     36.81 o
   6   9   0      959.27     1053.69     60.62 o
   7   9   0      995.30      975.34     78.61 o
   0  10   0     1516.51     1454.59    113.44 o
   1  10   0     1230.92     1318.61    147.19 o
   2  10   0    30258.98    29930.96    472.25 o
   3  10   0     7026.23     7272.79    169.22 o
   4  10   0      668.90      798.14     75.82 o
 -13   0   1    17219.60    16923.98    848.07 o
 -12   0   1      109.32      489.24     96.48 o
 -11   0   1    33106.46    33691.43    754.64 o
 -10   0   1       85.90       87.03     37.96 o
  -9   0   1    15051.72    14946.00    417.76 o
  -8   0   1    33350.02    33706.97    672.08 o
  -7   0   1   104141.67   102379.37   1378.89 o
  -6   0   1    44627.95    43544.37    537.29 o
  -5   0   1     9458.17     9799.18    190.02 o
  -4   0   1   102038.75   100904.91   1141.30 o
  -3   0   1     3647.63     3672.86     71.30 o
  -2   0   1    14854.59    15236.71    223.40 o
   1   0   1    39531.46    39834.88    640.63 o
   2   0   1     2915.50     2959.81     56.06 o
   3   0   1   102081.85   100718.02   1011.57 o
   4   0   1    11107.33    11187.91    142.09 o
   5   0   1      502.30      521.90     24.84 o
   6   0   1    70537.28    67424.95   1436.76 o
   7   0   1      109.41      240.20     32.98 o
   8   0   1    11622.93    11656.91    231.13 o
   9   0   1    17532.75    17549.30    320.85 o
  10   0   1      340.58      523.34     89.84 o
  11   0   1    15262.85    14648.71    435.10 o
  12   0   1      330.48      509.92    102.39 o
  13   0   1     8223.95     8662.98    348.12 o
 -13   1   1      400.56      395.53     65.65 o
 -12   1   1        2.16       18.90     35.18 o
 -11   1   1     1576.25     1552.88     55.94 o
 -10   1   1      633.69      661.97     29.32 o
  -9   1   1      282.18      315.86     30.89 o
  -8   1   1     3749.75     3920.29     63.46 o
  -7   1   1     5772.44     5828.78     83.29 o
  -6   1   1     2862.78     2815.37     64.70 o
  -5   1   1    22603.25    22841.41    214.95 o
  -4   1   1     5949.78     6143.17     82.30 o
  -3   1   1    61124.81    62621.78    542.77 o
  -2   1   1      276.95      314.36     15.28 o
  -1   1   1       20.79       42.08     13.04 o
   1   1   1       41.94       75.31     10.22 o
   2   1   1     1124.28     1223.61     23.44 o
   3   1   1    10266.71    10358.76    115.49 o
   4   1   1       78.65      119.93     17.90 o
   5   1   1     2153.48     1987.70     51.36 o
   6   1   1    18140.07    18123.78    211.80 o
   7   1   1     2447.96     2459.42     42.34 o
   8   1   1     6602.08     6719.76    100.72 o
   9   1   1      388.36      460.25     42.17 o
  10   1   1     5189.52     5348.18    131.21 o
  11   1   1      400.80      352.59     59.68 o
  12   1   1      695.73      876.99     92.27 o
  13   1   1       16.26       24.54     58.62 o
 -13   2   1     4740.86     5048.83    178.37 o
 -12   2   1      953.36     1073.20     69.07 o
 -11   2   1    28636.34    28494.76    356.01 o
 -10   2   1     2267.93     2283.22     89.20 o
  -9   2   1    48050.73    46719.10    459.52 o
  -8   2   1     8177.20     8272.02    109.62 o
  -7   2   1     1798.46     1723.03     46.89 o
  -6   2   1    57865.02    56825.04    492.50 o
  -5   2   1     3216.75     3038.38     47.25 o
  -4   2   1    40285.37    39809.33    308.04 o
  -3   2   1    20212.94    20318.91    187.72 o
  -2   2   1    10950.67    10833.11    107.22 o
  -1   2   1    28132.29    28379.18    250.56 o
   0   2   1     1753.44     1902.89     26.33 o
   1   2   1    51067.24    51037.95    309.86 o
   2   2   1      922.15      979.37     18.21 o
   3   2   1     2910.87     2551.01     34.83 o
   4   2   1    66586.09    65861.36    491.57 o
   5   2   1    46948.00    45781.68    400.02 o
   6   2   1    19463.13    19252.15    219.95 o
   7   2   1    20214.52    20039.56    256.51 o
   8   2   1    26921.55    26390.35    267.70 o
   9   2   1     3547.10     3693.29     90.15 o
  10   2   1     3960.30     4214.31     97.52 o
  11   2   1    21068.50    20716.62    327.09 o
  12   2   1       76.47      210.90     60.93 o
 -13   3   1      966.56     1016.88     87.66 o
 -12   3   1       77.52      -16.48     42.66 o
 -11   3   1     7272.73     7347.02    171.98 o
 -10   3   1     1699.98     1662.26     65.96 o
  -9   3   1     1800.72     1733.55     40.96 o
  -8   3   1    10875.06    10712.38    126.46 o
  -7   3   1      745.92      769.71     24.81 o
  -6   3   1     2953.42     2943.00     51.48 o
  -5   3   1    20395.32    20762.26    185.77 o
  -4   3   1     1764.46     1764.33     34.42 o
  -3   3   1      151.78      156.77     13.45 o
  -2   3   1     7825.68     7496.26     67.82 o
  -1   3   1    10521.42    10225.59     85.89 o
   0   3   1    10800.46    10962.00    102.47 o
   1   3   1    22616.88    22258.38    169.27 o
   2   3   1     2762.68     2598.32     32.08 o
   3   3   1    11561.50    11783.11     96.23 o
   4   3   1     3910.20     3892.56     49.71 o
   5   3   1    27002.94    26706.97    204.29 o
   6   3   1     3227.71     3173.30     58.46 o
   7   3   1     1677.28     1583.23     36.66 o
   8   3   1     9233.64     9246.56    159.79 o
   9   3   1      120.86      161.85     31.44 o
  10   3   1      528.99      630.15     68.91 o
  11   3   1     2054.41     2061.27     91.76 o
  12   3   1     1988.03     2036.30    143.57 o
 -12   4   1     2501.74     2603.60    107.93 o
 -11   4   1    17228.52    17537.53    278.53 o
 -10   4   1      522.79      516.19     45.46 o
  -9   4   1     9198.76     9088.40    111.13 o
  -8   4   1    19393.73    19359.62    178.27 o
  -7   4   1    36717.08    35841.18    278.95 o
  -6   4   1    27551.12    27472.66    260.98 o
  -5   4   1     6196.42     6386.57     76.02 o
  -4   4   1    56298.11    55504.74    404.45 o
  -3   4   1     4052.04     3959.52     51.52 o
  -2   4   1    25483.76    24996.96    185.58 o
  -1   4   1    37983.14    36525.77    256.20 o
   0   4   1     3410.86     3499.68     41.79 o
   1   4   1    42170.64    41282.30    301.57 o
   2   4   1     7762.46     7563.41     61.48 o
   3   4   1    66026.32    65052.81    423.48 o
   4   4   1     5468.19     5503.00     65.21 o
   5   4   1      184.61      312.99     18.36 o
   6   4   1    54318.50    53497.46    543.28 o
   7   4   1     2641.54     2825.08     60.70 o
   8   4   1    10996.27    11117.16    133.04 o
   9   4   1    18840.46    18448.80    311.31 o
  10   4   1     5351.70     5333.48    115.99 o
  11   4   1    12940.33    12781.52    249.82 o
  12   4   1       37.21      210.53     50.44 o
 -12   5   1        3.86      -10.55     43.29 o
 -11   5   1      215.74      191.40     40.85 o
 -10   5   1      108.60       81.51     33.16 o
  -9   5   1     1410.79     1384.59     51.43 o
  -8   5   1     1927.93     2067.13     46.40 o
  -7   5   1     9543.09     9493.51    158.95 o
  -6   5   1     1705.52     1725.11     43.97 o
  -5   5   1     9494.01     9322.70    113.74 o
  -4   5   1     4888.96     4920.03     59.95 o
  -3   5   1    62511.89    63270.13    478.49 o
  -2   5   1       82.44       79.80     12.01 o
  -1   5   1     1030.70     1109.28     24.15 o
   0   5   1       55.58       80.71     12.17 o
   1   5   1     1551.03     1624.07     35.14 o
   2   5   1      520.17      515.73     19.56 o
   3   5   1     3820.47     3918.03     45.88 o
   4   5   1      621.63      647.08     21.61 o
   5   5   1      132.84      164.72     16.25 o
   6   5   1    13155.65    12976.09    147.16 o
   7   5   1     1236.54     1294.48     45.51 o
   8   5   1     3517.05     3659.57     78.93 o
   9   5   1      613.73      657.53     44.12 o
  10   5   1     8530.19     8410.33    170.44 o
  11   5   1        3.79        0.47     40.25 o
 -11   6   1    10650.53    10623.26    205.19 o
 -10   6   1     2849.23     3003.78    116.33 o
  -9   6   1    25746.03    25823.04    289.46 o
  -8   6   1     2466.49     2641.28     63.26 o
  -7   6   1     3841.72     3864.64     84.90 o
  -6   6   1    28343.52    27610.36    252.35 o
  -5   6   1     2352.07     2544.00     57.48 o
  -4   6   1    15962.77    15940.83    165.82 o
  -3   6   1    12621.31    12540.35    124.14 o
  -2   6   1    20318.23    20141.52    174.68 o
  -1   6   1    29765.71    29160.89    237.56 o
   0   6   1     2537.19     2499.61     47.20 o
   1   6   1    44055.93    43465.85    306.49 o
   2   6   1     1061.92     1081.46     30.85 o
   3   6   1     3100.66     3198.16     62.09 o
   4   6   1    28328.89    27608.42    264.82 o
   5   6   1    14543.16    14505.90    141.20 o
   6   6   1    13120.50    12827.79    144.07 o
   7   6   1     2754.27     2712.29     63.59 o
   8   6   1    20299.63    20229.37    254.04 o
   9   6   1     5085.52     5154.82    129.91 o
  10   6   1    14794.46    15195.40    252.96 o
 -10   7   1     1191.42     1267.24     84.20 o
  -9   7   1      201.35      225.90     34.98 o
  -8   7   1     1205.73     1277.14     52.07 o
  -7   7   1       33.00       49.60     27.92 o
  -6   7   1     1263.22     1266.56     43.24 o
  -5   7   1    12140.60    12386.37    188.73 o
  -4   7   1      432.59      491.90     29.18 o
  -3   7   1      932.49      844.58     28.79 o
  -2   7   1      196.05      218.20     20.64 o
  -1   7   1     2335.43     2346.14     45.49 o
   0   7   1     4524.05     4723.85     64.12 o
   1   7   1     3443.25     3513.21     60.78 o
   2   7   1      412.02      375.94     24.74 o
   3   7   1     6397.56     6621.20     92.13 o
   4   7   1      364.70      433.51     31.61 o
   5   7   1     3839.20     3879.80     72.89 o
   6   7   1     7122.11     7072.96    114.03 o
   7   7   1     1954.48     1944.29     60.44 o
   8   7   1     4515.14     4566.93    136.42 o
   9   7   1        0.13        2.55     38.85 o
  -9   8   1     4406.50     4748.25    143.09 o
  -8   8   1     8595.05     8888.82    158.72 o
  -7   8   1     7378.61     7323.62    149.87 o
  -6   8   1    10666.19    10828.83    183.14 o
  -5   8   1     2162.75     2235.88     82.42 o
  -4   8   1    21343.37    21777.16    309.97 o
  -3   8   1     2305.85     2241.49     77.74 o
  -2   8   1    20433.98    20340.28    261.08 o
  -1   8   1    25130.89    24832.86    300.98 o
   0   8   1     2284.10     2312.47     64.43 o
   1   8   1    28519.56    28353.61    315.12 o
   2   8   1     8249.98     8384.26    116.28 o
   3   8   1    29335.50    29098.51    318.76 o
   4   8   1     2307.93     2364.69     78.75 o
   5   8   1      626.33      733.22     49.40 o
   6   8   1    27744.03    27559.38    344.70 o
   7   8   1     4588.34     4715.10    130.47 o
   8   8   1     9045.06     9213.65    227.61 o
  -7   9   1      423.04      404.87     49.79 o
  -6   9   1      863.22      934.18     62.62 o
  -5   9   1     1893.51     2038.20     98.25 o
  -4   9   1     1551.18     1551.02     87.43 o
  -3   9   1     5526.68     5418.82    137.69 o
  -2   9   1     4560.45     4322.17    119.87 o
  -1   9   1      482.72      449.89     47.87 o
   0   9   1      142.73      178.39     36.66 o
   1   9   1     1644.79     1603.68     72.85 o
   2   9   1     4577.38     4461.76    120.33 o
   3   9   1     1358.96     1338.77     66.73 o
   4   9   1     1056.11     1119.78     62.99 o
   5   9   1     7672.84     7418.36    310.86 o
   6   9   1      189.29      249.82     58.12 o
  -4  10   1     8483.89     8227.65    212.18 o
  -3  10   1     4743.17     4811.45    136.76 o
  -2  10   1     9225.13     8869.50    193.10 o
  -1  10   1    14024.58    13761.00    274.76 o
   0  10   1      979.56     1007.98     69.80 o
   1  10   1    20587.14    19990.62    784.32 o
   2  10   1      855.69      911.52     90.87 o
   3  10   1     2464.92     2503.45    136.44 o
   4  10   1    14537.08    14903.71    364.06 o
 -14   0   2      208.31      148.75     75.72 o
 -13   0   2     5178.30     5543.33    262.03 o
 -12   0   2    18076.48    18464.55    367.56 o
 -11   0   2    15364.93    15335.74    316.77 o
 -10   0   2    95734.32    94587.52   1331.77 o
  -9   0   2     9852.53     9285.53    162.67 o
  -8   0   2    14063.71    14116.42    306.30 o
  -7   0   2    11772.68    11965.33    183.38 o
  -6   0   2    48980.36    48628.48    597.35 o
  -5   0   2    89820.62    90628.19   1052.62 o
  -4   0   2    15240.39    16665.18    323.94 o
  -3   0   2    46786.80    47714.79    689.82 o
  -2   0   2    16975.77    16795.32    263.18 o
  -1   0   2    18324.40    18754.38    599.73 o
   0   0   2    19878.94    22477.54   1268.25 o
   1   0   2     1045.43     1060.88     42.12 o
   2   0   2    63070.78    61077.62    577.14 o
   3   0   2    78472.19    77972.69    732.24 o
   4   0   2     1920.65     1829.48     49.06 o
   5   0   2    11187.85    11232.90    161.34 o
   6   0   2    11200.29    10571.52    173.20 o
   7   0   2    34697.55    35295.88   1105.52 o
   8   0   2     1804.68     1968.35    206.00 o
   9   0   2    70947.42    68011.71   1270.30 o
  10   0   2     6386.89     6320.71    261.57 o
  11   0   2     2363.63     2406.02    306.97 o
  12   0   2     9799.84    10321.27    372.51 o
 -14   1   2      643.88      756.38     81.86 o
 -13   1   2      129.55      144.14     57.74 o
 -12   1   2     1789.06     1792.60     65.80 o
 -11   1   2      349.19      384.81     39.80 o
 -10   1   2     7774.01     7688.18    123.83 o
  -9   1   2      880.09      911.11     55.31 o
  -8   1   2      607.00      704.51     30.08 o
  -7   1   2     2504.19     2513.53     55.59 o
  -6   1   2       65.73       55.17     15.06 o
  -5   1   2     6934.50     7147.92     82.37 o
  -4   1   2     6631.26     6858.50     77.24 o
  -3   1   2     7336.36     7638.15     82.09 o
  -2   1   2      403.59      477.60     18.25 o
  -1   1   2     2201.00     2250.55     44.77 o
   0   1   2      153.32      187.21     13.61 o
   1   1   2     1129.33     1209.62     32.30 o
   2   1   2      191.13      228.41     15.08 o
   3   1   2      814.13      972.52     26.43 o
   4   1   2     1127.02     1303.29     27.11 o
   5   1   2     1321.87     1300.23     37.28 o
   6   1   2       30.24       32.38     14.47 o
   7   1   2     7812.16     7990.48    109.03 o
   8   1   2     2318.23     2325.38     62.41 o
   9   1   2       11.60       36.88     22.91 o
  10   1   2     1696.02     1771.91    100.77 o
  11   1   2      165.13      119.87     51.88 o
  12   1   2      568.36      640.52     74.90 o
 -13   2   2    28492.63    28409.37    570.91 o
 -12   2   2    16818.42    16737.17    286.83 o
 -11   2   2       87.89      144.45     24.65 o
 -10   2   2    39370.77    38904.36    405.83 o
  -9   2   2      287.46      330.16     35.81 o
  -8   2   2    64759.64    64007.73    656.14 o
  -7   2   2    31068.58    30149.82    276.65 o
  -6   2   2    20831.66    21098.97    203.94 o
  -5   2   2    19889.68    21119.08    186.88 o
  -4   2   2      496.58      826.01     32.84 o
  -3   2   2    82610.62    81310.74    588.58 o
  -2   2   2    22927.90    24157.71    188.91 o
  -1   2   2     8982.44     8862.22     94.64 o
   0   2   2   181398.77   177073.36   2052.17 o
   1   2   2     1308.91     1438.21     25.50 o
   2   2   2      308.54      561.83     18.15 o
   3   2   2     1311.70     1794.72     37.04 o
   4   2   2    37436.93    36039.53    298.05 o
   5   2   2    40417.28    39399.06    426.35 o
   6   2   2      194.24      226.18     15.47 o
   7   2   2    37963.35    37183.39    348.83 o
   8   2   2     6016.11     6110.81    108.65 o
   9   2   2    10000.62    10511.72    177.18 o
  10   2   2     9956.26    10087.57    341.64 o
  11   2   2    39996.07    39536.39    617.64 o
  12   2   2    12186.84    12644.35    355.28 o
 -13   3   2       36.55       18.81     41.04 o
 -12   3   2      965.72      904.36     66.55 o
 -11   3   2     1224.22     1246.30     48.14 o
 -10   3   2      613.53      674.13     42.40 o
  -9   3   2     1972.27     1935.56     53.95 o
  -8   3   2     2582.95     2677.61     63.67 o
  -7   3   2     7938.02     8152.00    107.63 o
  -6   3   2     3936.76     3821.53     66.76 o
  -5   3   2    11321.55    11307.15    114.16 o
  -4   3   2     7231.10     7268.94     79.52 o
  -3   3   2     3070.82     3547.23     48.74 o
  -2   3   2     5474.30     5300.85     69.70 o
  -1   3   2      530.85      652.33     16.08 o
   0   3   2        7.40       15.11      7.03 o
   1   3   2     6649.73     6966.12     61.25 o
   2   3   2     9902.05    10095.81     92.70 o
   3   3   2     1513.20     1536.15     28.94 o
   4   3   2      629.04      683.49     22.20 o
   5   3   2     1596.18     1752.50     37.62 o
   6   3   2     3272.50     3361.83     59.54 o
   7   3   2     1288.46     1309.07     50.50 o
   8   3   2      128.20      234.14     34.17 o
   9   3   2       62.80       51.26     31.22 o
  10   3   2      285.91      244.59     38.12 o
  11   3   2     1887.26     2024.40    113.96 o
  12   3   2      626.97      661.82     95.50 o
 -13   4   2     2625.13     2590.70    110.07 o
 -12   4   2    11621.55    11861.41    240.19 o
 -11   4   2    14051.50    13831.44    226.76 o
 -10   4   2    43613.42    42775.55    495.73 o
  -9   4   2     6608.31     6605.11    107.09 o
  -8   4   2    11824.31    11962.80    165.28 o
  -7   4   2     6603.72     6592.58    112.48 o
  -6   4   2    19944.91    19837.11    203.69 o
  -5   4   2    93460.03    92046.34    600.47 o
  -4   4   2     4097.84     4677.29     59.41 o
  -3   4   2    29972.73    30356.17    227.10 o
  -2   4   2    49351.45    46879.99    301.92 o
  -1   4   2    37830.97    36795.84    268.34 o
   0   4   2     4736.88     5193.10     64.67 o
   1   4   2     6849.51     6575.30     67.10 o
   2   4   2    89968.88    87555.36    558.56 o
   3   4   2    15015.78    15229.71    135.70 o
   4   4   2     6416.51     6340.09     74.32 o
   5   4   2     6755.41     6881.60     79.02 o
   6   4   2    13281.71    13043.01    150.57 o
   7   4   2    13688.60    13522.69    157.04 o
   8   4   2      532.08      807.28     75.85 o
   9   4   2    36148.13    35453.64    427.50 o
  10   4   2     5085.16     5107.28    124.86 o
  11   4   2       10.98       48.72     53.24 o
 -12   5   2     1726.60     1619.00     82.39 o
 -11   5   2       35.16       19.18     38.42 o
 -10   5   2    11363.66    11474.39    188.03 o
  -9   5   2      894.58      859.13     41.98 o
  -8   5   2     1863.23     1724.49     49.57 o
  -7   5   2      444.90      401.57     41.87 o
  -6   5   2       48.27       40.37     18.28 o
  -5   5   2     3381.29     3417.09     53.20 o
  -4   5   2     1562.01     1534.06     38.89 o
  -3   5   2     2879.77     2782.79     46.18 o
  -2   5   2      844.11      938.39     22.39 o
  -1   5   2     1236.41     1291.51     28.50 o
   0   5   2        6.79       29.17     12.19 o
   1   5   2       19.85       35.30     12.36 o
   2   5   2      681.42      732.74     22.35 o
   3   5   2     2907.35     2993.09     43.25 o
   4   5   2     2585.66     2657.18     44.70 o
   5   5   2     3609.09     3815.27     67.37 o
   6   5   2     1066.20      981.71     41.51 o
   7   5   2     7073.13     7090.14    111.05 o
   8   5   2     3507.21     3586.58     83.61 o
   9   5   2      250.48      363.29     51.81 o
  10   5   2     2604.05     2534.20     92.12 o
  11   5   2       53.14        5.75     56.24 o
 -11   6   2       12.37       79.40     39.38 o
 -10   6   2     6346.64     6309.11    135.65 o
  -9   6   2      374.24      394.98     38.98 o
  -8   6   2    41826.97    40877.65    362.49 o
  -7   6   2    15539.13    15410.38    159.47 o
  -6   6   2     3214.80     3268.56     66.62 o
  -5   6   2    30400.82    30109.40    263.87 o
  -4   6   2     2999.90     3107.28     56.57 o
  -3   6   2    43509.72    44020.27    338.11 o
  -2   6   2      943.47      807.49     40.22 o
  -1   6   2    24834.21    24686.41    190.24 o
   0   6   2    60177.10    61711.77    534.21 o
   1   6   2     1517.63     1451.32     34.49 o
   2   6   2    11722.91    11374.14    113.03 o
   3   6   2    16179.59    15938.41    177.23 o
   4   6   2    37713.01    37219.69    311.10 o
   5   6   2    20738.84    20896.26    210.55 o
   6   6   2     1734.30     1706.37     51.87 o
   7   6   2    10979.60    10798.07    151.72 o
   8   6   2      169.26      322.20     54.62 o
   9   6   2      795.87      817.21     65.28 o
  10   6   2     6434.79     6423.33    154.07 o
 -10   7   2      616.88      633.92    106.19 o
  -9   7   2       10.15       38.98     32.29 o
  -8   7   2      194.35      180.34     37.40 o
  -7   7   2     3034.30     3090.86     81.78 o
  -6   7   2      154.69      145.86     29.11 o
  -5   7   2     1786.24     1881.84     72.71 o
  -4   7   2     5651.96     5697.08     98.58 o
  -3   7   2     2679.47     2620.29     55.75 o
  -2   7   2       77.64      132.04     17.03 o
  -1   7   2      262.80      281.37     19.44 o
   0   7   2      292.56      235.08     28.17 o
   1   7   2     3544.85     3549.68     66.26 o
   2   7   2     2693.80     2716.77     55.78 o
   3   7   2      866.74      905.68     32.93 o
   4   7   2      359.36      389.28     30.42 o
   5   7   2       51.66       50.41     22.30 o
   6   7   2     3714.89     3750.78     79.27 o
   7   7   2     2084.35     2056.25     78.49 o
   8   7   2       18.55       33.59     38.44 o
   9   7   2      634.22      536.96     67.43 o
  -9   8   2     2668.81     2750.16    109.71 o
  -8   8   2     7392.36     7806.41    161.63 o
  -7   8   2     3343.92     3501.13    101.02 o
  -6   8   2     6196.79     6096.69    129.46 o
  -5   8   2    56375.88    56286.32    602.54 o
  -4   8   2      388.59      540.38     49.78 o
  -3   8   2    14556.62    14236.92    182.11 o
  -2   8   2    43939.89    43253.00    373.19 o
  -1   8   2    29138.58    28906.96    404.13 o
   0   8   2      407.35      471.73     26.55 o
   1   8   2     8800.05     8755.87    125.05 o
   2   8   2    67659.64    66416.81    609.02 o
   3   8   2      951.55      927.92     47.56 o
   4   8   2     9712.71     9627.94    160.91 o
   5   8   2     3600.23     3593.43     92.91 o
   6   8   2     9457.82     9525.74    258.04 o
   7   8   2     5619.44     5423.50    164.30 o
   8   8   2     3782.37     3885.26    152.76 o
  -7   9   2     1148.76      999.08    130.09 o
  -6   9   2     1879.10     1970.89    103.92 o
  -5   9   2     5376.35     5448.05    166.56 o
  -4   9   2       35.07       94.77     45.03 o
  -3   9   2       18.16       56.10     50.31 o
  -2   9   2     2479.01     2379.28     89.54 o
  -1   9   2      295.58      296.71     42.14 o
   0   9   2      920.34      949.95     58.68 o
   1   9   2       18.12      102.08     44.35 o
   2   9   2      242.34      301.39     54.49 o
   3   9   2      526.39      590.13    156.49 o
   4   9   2      395.28      357.09     62.31 o
   5   9   2       49.83       86.25     57.08 o
   6   9   2      648.75      782.30    107.97 o
  -5  10   2     9759.28    10004.78    245.15 o
  -4  10   2      931.30      868.10     75.84 o
  -3  10   2    22314.27    22126.90    397.89 o
  -2  10   2      338.13      383.20     61.15 o
  -1  10   2     9782.49     9624.04    234.04 o
   0  10   2    24407.54    24574.81    488.18 o
   1  10   2     1168.93     1351.45    101.78 o
   2  10   2     7382.35     7307.77    249.44 o
   3  10   2     2259.16     2392.10    193.18 o
 -14   0   3     8771.41     8977.32    346.96 o
 -13   0   3       39.28      147.79     62.05 o
 -12   0   3    12994.75    13008.77    295.36 o
 -11   0   3     7533.60     7536.01    205.56 o
 -10   0   3      199.87      263.65     35.04 o
  -9   0   3    15698.98    15629.64    276.18 o
  -8   0   3      489.59      598.82     36.04 o
  -7   0   3    12804.10    12526.08    208.96 o
  -6   0   3    45224.68    44273.14    504.05 o
  -5   0   3    17571.16    17510.86    260.41 o
  -4   0   3    98089.20    93407.96   1130.93 o
  -3   0   3    23592.06    24793.29    435.07 o
  -2   0   3    76795.41    74481.38   2369.62 o
  -1   0   3     9528.65     9664.95    295.02 o
   0   0   3    50999.95    54677.02    631.81 o
   1   0   3    54645.96    54530.28    560.70 o
   2   0   3    37620.54    36399.83    315.21 o
   3   0   3    35107.31    36831.41    344.83 o
   4   0   3    24639.32    25522.08    290.72 o
   5   0   3    89708.95    89418.38   1035.69 o
   6   0   3    15554.97    15780.75    174.46 o
   7   0   3     1006.82      961.11     39.38 o
   8   0   3    28404.73    28014.69    503.87 o
   9   0   3        9.28      216.90     98.15 o
  10   0   3    16941.39    16524.91    470.00 o
  11   0   3     7313.66     7619.17    310.08 o
  12   0   3     8848.55     9506.77    402.08 o
 -14   1   3      458.65      402.54     69.50 o
 -13   1   3     4907.94     4775.05    139.25 o
 -12   1   3      135.01      199.31     33.87 o
 -11   1   3     2202.94     2264.08     66.63 o
 -10   1   3      659.46      663.46     40.36 o
  -9   1   3      899.64      953.05     37.11 o
  -8   1   3      103.70      133.91     17.52 o
  -7   1   3      374.99      418.96     23.74 o
  -6   1   3     2076.92     2122.54     45.55 o
  -5   1   3     2480.11     2527.38     50.69 o
  -4   1   3    11484.30    11466.26    122.63 o
  -3   1   3     3081.49     3328.48     69.10 o
  -2   1   3    27372.35    27922.97    344.02 o
  -1   1   3      106.38      187.54     17.34 o
   0   1   3    75804.28    78846.12    674.83 o
   1   1   3      681.53      708.50     22.95 o
   2   1   3     2518.69     2536.63     32.45 o
   3   1   3    10563.99    11203.94     93.00 o
   4   1   3       25.59      152.15     11.80 o
   5   1   3     5523.13     5652.34     77.65 o
   6   1   3     7563.29     7617.51     89.45 o
   7   1   3     1990.46     2136.03     51.18 o
   8   1   3     2169.47     2211.82     63.04 o
   9   1   3     4123.34     4199.40     93.96 o
  10   1   3      570.58      628.15     72.10 o
  11   1   3     2606.99     2748.18    131.68 o
  12   1   3       12.95      100.05     93.83 o
 -14   2   3    20527.34    20651.25    406.12 o
 -13   2   3     3278.78     3181.49    115.86 o
 -12   2   3      760.65      866.29     51.63 o
 -11   2   3    10633.40    10685.72    217.54 o
 -10   2   3    14839.88    13817.71    341.65 o
  -9   2   3      404.95      471.93     29.28 o
  -8   2   3    18416.21    18778.88    189.12 o
  -7   2   3    56741.54    55478.21    654.96 o
  -6   2   3    15367.42    14453.62    156.80 o
  -5   2   3      121.09      228.75     18.36 o
  -4   2   3    13410.38    11956.86    112.32 o
  -3   2   3      301.94      337.44     18.02 o
  -2   2   3    54459.13    53166.77    513.15 o
  -1   2   3    21180.83    21175.84    249.32 o
   0   2   3    42446.75    42953.20    417.98 o
   1   2   3     6720.35     6529.55     69.46 o
   2   2   3     1833.37     2256.17     36.16 o
   3   2   3   101690.07   100846.45    701.28 o
   4   2   3       11.41      277.20     26.35 o
   5   2   3    19397.34    19629.15    179.10 o
   6   2   3    22907.33    22811.49    223.68 o
   7   2   3     1193.02     1482.80     70.78 o
   8   2   3    41198.79    40460.87    493.45 o
   9   2   3     1266.94     1303.98     79.87 o
  10   2   3    10128.95     9959.35    246.06 o
  11   2   3     5419.44     5371.41    183.66 o
 -13   3   3      408.09      300.14     49.44 o
 -12   3   3      434.22      496.46     47.87 o
 -11   3   3     7063.48     7024.69    147.59 o
 -10   3   3      278.31      294.20     27.97 o
  -9   3   3       23.00       64.92     24.55 o
  -8   3   3      402.29      420.61     29.64 o
  -7   3   3     3762.40     3601.72     66.49 o
  -6   3   3      290.42      316.05     25.85 o
  -5   3   3    26123.52    26320.81    228.64 o
  -4   3   3     2557.04     2497.96     42.36 o
  -3   3   3    11778.19    11872.72    113.21 o
  -2   3   3    36372.31    36963.75    318.90 o
  -1   3   3       32.34       44.32     11.50 o
   0   3   3     7788.96     8571.59    101.71 o
   1   3   3       59.80       75.39     11.44 o
   2   3   3     9685.49     9415.32    104.24 o
   3   3   3      617.27      662.11     25.07 o
   4   3   3     6940.89     6925.90    119.36 o
   5   3   3      772.23      796.23     27.30 o
   6   3   3     1584.15     1537.75     40.81 o
   7   3   3     3587.60     3590.72     84.25 o
   8   3   3    14760.78    15014.44    251.83 o
   9   3   3     2842.03     2798.95    122.31 o
  10   3   3       18.41      118.34     53.31 o
  11   3   3     4245.32     4286.46    165.60 o
 -13   4   3     2557.71     2626.94    111.75 o
 -12   4   3    23448.85    23623.36    413.33 o
 -11   4   3    14249.48    14119.91    291.59 o
 -10   4   3      396.89      468.98     44.06 o
  -9   4   3    40240.80    40142.18    423.67 o
  -8   4   3      368.21      481.32     32.62 o
  -7   4   3     9591.07     9455.79    113.87 o
  -6   4   3    20725.47    20155.03    186.23 o
  -5   4   3    25629.95    24940.74    221.14 o
  -4   4   3    44806.79    43882.49    347.91 o
  -3   4   3     3204.60     3350.49     49.68 o
  -2   4   3    41633.96    41156.22    316.01 o
  -1   4   3     8030.16     7856.81     81.03 o
   0   4   3    19214.58    19680.97    163.05 o
   1   4   3    57054.20    55780.16    415.36 o
   2   4   3     8001.93     7830.80     80.93 o
   3   4   3    24836.32    25107.91    231.77 o
   4   4   3    21505.96    21884.41    186.13 o
   5   4   3    48543.88    47522.71    385.24 o
   6   4   3    17225.59    17135.25    182.06 o
   7   4   3     1202.15     1228.17     42.26 o
   8   4   3    19976.78    20350.61    273.53 o
   9   4   3        3.71      101.57     44.36 o
  10   4   3    24920.52    24841.94    445.20 o
  11   4   3     5627.36     5937.68    196.76 o
 -12   5   3        0.02      -27.65     35.52 o
 -11   5   3      180.32      226.81     39.37 o
 -10   5   3     1456.75     1419.43     64.55 o
  -9   5   3     1271.42     1314.19     53.22 o
  -8   5   3       19.89       45.21     21.96 o
  -7   5   3       79.99      106.19     19.96 o
  -6   5   3     2631.06     2597.16     52.06 o
  -5   5   3      128.00      140.54     14.92 o
  -4   5   3     6975.24     7046.70     85.91 o
  -3   5   3      122.63      157.43     16.21 o
  -2   5   3     7335.62     7386.17     75.76 o
  -1   5   3      572.44      619.62     21.55 o
   0   5   3    52909.80    53963.20    473.20 o
   1   5   3      547.68      598.29     23.16 o
   2   5   3      150.37      181.36     12.59 o
   3   5   3    14931.51    15122.98    149.80 o
   4   5   3     1183.66     1304.31     33.92 o
   5   5   3     8098.22     7844.85    112.13 o
   6   5   3     7980.76     7853.15    121.77 o
   7   5   3     1400.33     1434.36     50.42 o
   8   5   3      404.45      484.49     61.20 o
   9   5   3     1798.55     1718.25    100.63 o
  10   5   3      729.99      697.69     76.70 o
 -11   6   3    18442.47    18644.42    256.39 o
 -10   6   3     7613.32     7261.10    139.37 o
  -9   6   3    16305.92    16210.72    217.76 o
  -8   6   3     3525.16     3691.14     73.96 o
  -7   6   3    33187.26    33398.34    286.19 o
  -6   6   3     3622.84     3714.25     69.12 o
  -5   6   3     5140.17     5177.64     76.34 o
  -4   6   3     2688.19     2944.19     66.33 o
  -3   6   3     2741.96     2825.43     44.66 o
  -2   6   3    25654.81    26092.45    202.30 o
  -1   6   3    13317.02    13251.67    123.73 o
   0   6   3    11428.97    11870.52    126.14 o
   1   6   3    14786.99    14553.41    153.78 o
   2   6   3    10014.28    10183.87    120.17 o
   3   6   3    54901.37    55332.52    579.29 o
   4   6   3      308.20      495.25     30.32 o
   5   6   3     4271.55     4332.79     78.91 o
   6   6   3    21518.06    21438.38    251.01 o
   7   6   3    10373.53    10383.88    203.12 o
   8   6   3    23851.13    23337.19    409.45 o
   9   6   3     1048.92     1081.81     87.29 o
 -10   7   3       26.19        3.30     34.24 o
  -9   7   3       17.13       72.14     34.22 o
  -8   7   3      679.16      747.18     46.65 o
  -7   7   3     2488.22     2393.27     80.65 o
  -6   7   3       37.66       74.91     25.39 o
  -5   7   3     4157.22     4258.95     81.58 o
  -4   7   3     3858.45     3809.11     70.82 o
  -3   7   3     5796.14     6100.86    112.54 o
  -2   7   3    18045.14    17779.18    172.79 o
  -1   7   3      433.32      394.56     24.31 o
   0   7   3    10217.21    10226.55    135.30 o
   1   7   3      137.91      124.80     18.99 o
   2   7   3     4613.64     4755.46     78.44 o
   3   7   3       28.74       40.26     19.92 o
   4   7   3     1454.07     1513.32     55.34 o
   5   7   3      175.02      197.56     33.89 o
   6   7   3     1248.10     1276.51     65.82 o
   7   7   3      433.98      455.42     59.22 o
   8   7   3     2330.09     2195.40    205.68 o
  -9   8   3    45596.44    45393.39    603.92 o
  -8   8   3      981.70     1183.87     74.90 o
  -7   8   3     5130.72     5389.69    143.11 o
  -6   8   3     6833.27     6994.00    138.27 o
  -5   8   3    18818.64    19450.39    260.40 o
  -4   8   3    17472.16    17176.02    295.87 o
  -3   8   3       79.34      172.78     36.94 o
  -2   8   3    17692.59    17994.43    199.70 o
  -1   8   3     4976.28     5057.72     85.91 o
   0   8   3     5093.42     5286.40     83.50 o
   1   8   3    39414.13    39215.56    426.02 o
   2   8   3      670.77      765.16     39.76 o
   3   8   3    10933.28    11174.41    187.59 o
   4   8   3    12416.53    12386.36    410.02 o
   5   8   3    16811.41    16686.32    358.54 o
   6   8   3    12072.47    12258.40    459.90 o
   7   8   3     5224.75     5260.76    202.81 o
  -7   9   3        7.85       51.21     50.17 o
  -6   9   3     2428.08     2336.53    115.77 o
  -5   9   3     6475.55     6383.07    185.64 o
  -4   9   3      207.72      157.63     52.85 o
  -3   9   3      194.04      189.06     52.31 o
  -2   9   3     2131.32     2301.22    106.71 o
  -1   9   3     1385.10     1415.65     68.30 o
   0   9   3     3000.82     2985.75    119.10 o
   1   9   3       69.18       39.13     46.06 o
   2   9   3      349.92      396.17     61.46 o
   3   9   3     1162.60     1175.08     77.50 o
   4   9   3      204.78      156.99     47.56 o
   5   9   3        1.12      -34.27     59.28 o
  -4  10   3     5784.17     5882.33    184.18 o
  -3  10   3     1226.14     1187.10     88.12 o
  -2  10   3    14710.07    14535.60    422.31 o
  -1  10   3     6841.69     6814.55    196.06 o
   0  10   3     6069.20     6337.97    188.56 o
   1  10   3    10157.35    10036.36    279.44 o
   2  10   3     1736.90     1923.55    117.60 o
 -14   0   4      275.99      423.28    100.04 o
 -13   0   4    25737.09    26171.35    530.12 o
 -12   0   4     4087.08     4112.40    154.80 o
 -11   0   4    19416.92    19266.96    405.19 o
 -10   0   4    19964.04    20102.47    322.12 o
  -9   0   4    11310.35    11124.85    253.70 o
  -8   0   4    35019.25    34431.57    423.35 o
  -7   0   4    29405.39    28962.91    407.57 o
  -6   0   4    34894.32    34700.93    418.74 o
  -5   0   4     4679.44     5279.54    120.14 o
  -4   0   4     1554.39     1399.76     51.27 o
  -3   0   4   120133.45   115979.55   1821.43 o
  -2   0   4    29190.05    30977.02   1191.47 o
  -1   0   4    76237.25    76613.51    890.04 o
   0   0   4    72210.63    75561.66    918.30 o
   1   0   4    21385.19    21650.87    236.38 o
   2   0   4      476.76      497.78     21.84 o
   3   0   4    19565.70    19864.97    232.30 o
   4   0   4    81636.30    79172.77    831.15 o
   5   0   4      530.70      738.01     41.75 o
   6   0   4      334.19      427.96     27.28 o
   7   0   4    11634.39    11813.35    219.64 o
   8   0   4    20893.83    21140.66    319.85 o
   9   0   4    15430.22    15880.12    664.37 o
  10   0   4     7953.35     7701.81    306.94 o
  11   0   4    22120.97    22589.20    609.58 o
 -14   1   4        1.19      -41.18     53.84 o
 -13   1   4      144.32      135.15     46.35 o
 -12   1   4       34.45       55.68     28.05 o
 -11   1   4      945.38      992.88     50.08 o
 -10   1   4      124.24      120.51     20.08 o
  -9   1   4     6190.26     6242.50    123.58 o
  -8   1   4        2.14       36.62     16.36 o
  -7   1   4    24826.67    24971.52    197.54 o
  -6   1   4      131.73      148.20     25.28 o
  -5   1   4     1802.45     1766.55     42.37 o
  -4   1   4     2109.87     2192.53     46.80 o
  -3   1   4      862.24      874.50     36.66 o
  -2   1   4      122.46      126.52     23.89 o
  -1   1   4     2719.28     2801.23     54.23 o
   0   1   4     1825.82     2003.19     31.39 o
   1   1   4      523.45      577.25     19.71 o
   2   1   4     3711.00     3887.28     47.59 o
   3   1   4     1661.50     1777.94     47.37 o
   4   1   4      711.23      907.53     22.25 o
   5   1   4     4249.91     4172.78     48.57 o
   6   1   4     6264.87     6445.73     86.71 o
   7   1   4      280.39      307.79     20.41 o
   8   1   4       90.18      105.42     25.90 o
   9   1   4      302.09      246.65     53.45 o
  10   1   4      212.80      237.17     59.74 o
  11   1   4      220.38      154.16     58.06 o
 -14   2   4     3203.28     3135.01    120.23 o
 -13   2   4    16171.09    16330.23    321.67 o
 -12   2   4     1962.42     2384.31    111.63 o
 -11   2   4    19486.41    19255.77    277.41 o
 -10   2   4    37961.50    37506.53    398.50 o
  -9   2   4      124.57      159.47     31.42 o
  -8   2   4     2390.30     2779.73     69.30 o
  -7   2   4      911.42     1072.12     34.37 o
  -6   2   4    33547.74    32705.26    267.91 o
  -5   2   4    61971.91    61814.93    333.11 o
  -4   2   4    14150.37    14434.50    139.09 o
  -3   2   4     2981.90     2529.68     57.09 o
  -2   2   4     1502.81     1675.63     52.35 o
  -1   2   4    62415.09    61007.46    586.67 o
   0   2   4     2058.61     1928.35     60.12 o
   1   2   4    50287.26    48735.10    415.71 o
   2   2   4    42743.89    42204.77    292.16 o
   3   2   4     2187.65     2234.63     40.77 o
   4   2   4    15880.68    15981.18    134.27 o
   5   2   4      752.46      930.59     52.26 o
   6   2   4    45910.13    45852.39    369.55 o
   7   2   4    10202.23    10202.90    133.13 o
   8   2   4       21.15       58.37     31.57 o
   9   2   4    40417.91    39818.04    606.69 o
  10   2   4      863.82      858.01     82.25 o
  11   2   4     6762.73     6578.13    306.06 o
 -13   3   4       77.23       89.28     43.11 o
 -12   3   4     9515.83     9668.60    186.00 o
 -11   3   4      626.92      629.65     52.98 o
 -10   3   4      895.61      896.44     56.87 o
  -9   3   4    10303.42    10167.75    149.63 o
  -8   3   4      689.22      794.70     37.98 o
  -7   3   4      141.67      145.59     19.84 o
  -6   3   4     2372.49     2367.75     56.93 o
  -5   3   4    18553.66    18226.70    174.80 o
  -4   3   4     1163.90     1269.12     39.69 o
  -3   3   4      114.76      142.52     19.04 o
  -2   3   4      209.81      279.82     21.01 o
  -1   3   4       35.03       40.37     12.22 o
   0   3   4        2.56       25.27     13.11 o
   1   3   4     1882.84     1764.30     42.25 o
   2   3   4     2864.47     2928.47     45.49 o
   3   3   4     3296.10     3361.33     49.61 o
   4   3   4    10251.99    10628.99    121.32 o
   5   3   4     7673.03     7612.21    111.06 o
   6   3   4      497.20      519.26     33.09 o
   7   3   4     7585.57     7709.03    120.90 o
   8   3   4     5527.73     5688.26    122.93 o
   9   3   4      405.25      441.24     63.86 o
  10   3   4      208.09      205.64     58.33 o
  11   3   4      268.11      295.91     63.57 o
 -13   4   4    16129.56    15789.29    293.23 o
 -12   4   4     3478.50     3733.62    113.54 o
 -11   4   4    15249.97    15012.20    241.15 o
 -10   4   4     7942.93     7509.67    152.52 o
  -9   4   4     9829.85     9532.06    148.31 o
  -8   4   4    45965.85    45256.62    388.17 o
  -7   4   4    12020.03    12184.11    135.96 o
  -6   4   4    26971.45    27066.34    224.50 o
  -5   4   4        0.30      107.61     24.67 o
  -4   4   4     3782.74     3686.96     58.52 o
  -3   4   4    63056.66    62126.05    499.53 o
  -2   4   4     4417.44     4816.94     75.56 o
  -1   4   4    40891.88    40027.99    374.67 o
   0   4   4    29007.98    28741.53    343.74 o
   1   4   4     4365.56     4247.91     58.46 o
   2   4   4     6662.28     6585.04     74.37 o
   3   4   4    16117.33    16228.04    174.85 o
   4   4   4    70899.92    70168.76    691.28 o
   5   4   4     8049.52     8238.47    120.36 o
   6   4   4     1680.94     1644.06     67.48 o
   7   4   4    14257.14    14356.51    223.44 o
   8   4   4    15950.25    15776.43    313.14 o
   9   4   4    12940.64    13248.84    292.94 o
  10   4   4     1041.88      995.08     88.60 o
 -12   5   4      573.27      593.92     73.92 o
 -11   5   4     1953.10     1894.29     76.90 o
 -10   5   4       44.29      116.09     35.26 o
  -9   5   4     2574.76     2634.49     66.05 o
  -8   5   4       45.83       40.28     21.98 o
  -7   5   4    31332.37    30926.45    257.04 o
  -6   5   4      120.51      194.57     18.81 o
  -5   5   4      143.16      166.63     18.75 o
  -4   5   4     4611.77     4734.94     65.56 o
  -3   5   4      686.98      755.22     21.32 o
  -2   5   4       10.71       29.11      9.83 o
  -1   5   4     1731.30     1805.51     33.79 o
   0   5   4      714.97      746.92     21.81 o
   1   5   4      635.89      624.71     16.55 o
   2   5   4     1843.39     1827.49     35.51 o
   3   5   4     1613.41     1549.15     39.67 o
   4   5   4      114.92      142.99     34.37 o
   5   5   4     1247.89     1276.62     62.79 o
   6   5   4     7483.84     7371.38    162.27 o
   7   5   4      143.25      191.49     40.70 o
   8   5   4      381.50      360.21     56.11 o
   9   5   4      208.38      221.95     64.83 o
 -12   6   4     1495.84     1635.50    110.09 o
 -11   6   4    12464.57    12322.71    198.24 o
 -10   6   4    12879.36    12627.01    204.06 o
  -9   6   4      488.36      491.65     51.89 o
  -8   6   4    11392.80    11430.75    144.92 o
  -7   6   4     4032.33     3994.86     75.50 o
  -6   6   4    22609.22    22728.00    234.27 o
  -5   6   4    57437.80    56507.99    504.50 o
  -4   6   4    13455.13    13629.05    181.58 o
  -3   6   4      404.15      366.83     34.76 o
  -2   6   4     9423.10     9338.43     92.92 o
  -1   6   4    24244.38    24111.92    285.38 o
   0   6   4      108.08      174.58     24.20 o
   1   6   4    11784.77    11631.05    136.06 o
   2   6   4    48361.54    47126.34    366.80 o
   3   6   4      496.41      531.39     25.79 o
   4   6   4    15410.71    15502.51    179.34 o
   5   6   4     4012.51     4189.02     97.66 o
   6   6   4    53149.70    52850.37    581.98 o
   7   6   4    12221.46    12583.64    236.79 o
   8   6   4        2.84      111.12     48.15 o
   9   6   4    26357.10    25386.91    834.62 o
 -10   7   4     1183.21     1204.43     70.75 o
  -9   7   4     5330.12     5491.46    137.36 o
  -8   7   4       14.57      -16.94     31.39 o
  -7   7   4     1846.30     1757.19     61.34 o
  -6   7   4     1311.17     1349.70     47.51 o
  -5   7   4     7079.04     7067.99    109.70 o
  -4   7   4      354.27      394.17     22.03 o
  -3   7   4      281.05      259.67     40.20 o
  -2   7   4      496.50      482.82     29.32 o
  -1   7   4     1398.17     1379.32     47.98 o
   0   7   4     1064.71     1080.66     36.39 o
   1   7   4      128.93      123.61     18.08 o
   2   7   4     1072.18     1044.20     38.75 o
   3   7   4        1.90        3.07     18.19 o
   4   7   4     3116.48     3204.99     78.94 o
   5   7   4     4669.32     4358.77    143.22 o
   6   7   4      547.69      634.80    118.30 o
   7   7   4     1263.48     1270.01    108.12 o
   8   7   4     1831.99     1698.81    126.75 o
  -9   8   4     6803.94     6875.44    180.74 o
  -8   8   4    38246.48    38343.98    524.69 o
  -7   8   4     2987.12     3023.38    112.75 o
  -6   8   4    15960.51    16056.33    267.81 o
  -5   8   4     1570.76     1681.34     71.63 o
  -4   8   4     3357.29     3575.10     98.52 o
  -3   8   4    27749.60    27271.49    448.50 o
  -2   8   4       30.25      165.83     32.69 o
  -1   8   4    14364.27    14327.56    245.83 o
   0   8   4     7837.81     7988.35    145.49 o
   1   8   4      599.72      642.57     50.16 o
   2   8   4    10272.25    10184.03    194.09 o
   3   8   4     8678.99     8608.82    194.59 o
   4   8   4    41252.05    40994.03    605.35 o
   5   8   4    11870.78    11970.10    344.75 o
   6   8   4     4226.99     4193.10    150.99 o
  -7   9   4     1735.70     1756.91    106.49 o
  -6   9   4        6.14       42.09     52.20 o
  -5   9   4      772.21      820.81     76.22 o
  -4   9   4      435.20      450.25     59.59 o
  -3   9   4      207.35      208.76     53.88 o
  -2   9   4     1860.85     1763.33     98.00 o
  -1   9   4      830.69      816.58     70.30 o
   0   9   4      971.33     1051.16    103.65 o
   1   9   4     2457.53     2380.24     91.42 o
   2   9   4      974.11     1053.73     69.83 o
   3   9   4     5399.13     5411.30    155.81 o
   4   9   4      874.67      662.84     74.98 o
  -4  10   4     6025.46     6363.74    198.05 o
  -3  10   4     2837.90     2785.62    128.51 o
  -2  10   4     2940.30     2887.41    157.66 o
  -1  10   4    11224.45    11479.70    476.59 o
   0  10   4      145.15      242.32     58.43 o
   1  10   4     8867.34     9189.75    234.85 o
 -14   0   5    29673.34    28898.25    706.72 o
 -13   0   5      519.12      704.08     77.62 o
 -12   0   5     3098.30     3210.31    108.60 o
 -11   0   5     8029.75     8324.39    158.15 o
 -10   0   5    80429.32    79060.34    976.21 o
  -9   0   5     5611.93     5818.48    137.36 o
  -8   0   5     7053.01     7378.16    146.71 o
  -7   0   5    76726.52    75395.75    964.91 o
  -6   0   5     2805.90     3000.24     84.33 o
  -5   0   5    70181.35    71321.94    986.26 o
  -4   0   5     5781.27     5631.87    129.29 o
  -3   0   5     4303.02     4414.96    156.26 o
  -2   0   5    58300.81    60386.41   1075.76 o
  -1   0   5    41324.10    43054.83    532.76 o
   0   0   5    85660.32    93338.06   1071.02 o
   1   0   5     2161.18     2231.40     51.06 o
   2   0   5     6806.23     7019.45     92.77 o
   3   0   5   114936.15   113755.55   1082.35 o
   4   0   5     1645.99     1767.18     47.39 o
   5   0   5    91741.05    90334.91    923.30 o
   6   0   5     1955.72     2021.73    143.56 o
   7   0   5    10317.01    10266.10    187.93 o
   8   0   5    18947.92    19713.78    550.67 o
   9   0   5     5151.61     5634.61    255.93 o
  10   0   5     9039.91     8629.17    334.55 o
 -14   1   5     1086.96     1220.83     77.22 o
 -13   1   5     2681.65     2743.82     94.39 o
 -12   1   5       58.84       45.07     35.67 o
 -11   1   5     4797.57     4709.24     91.84 o
 -10   1   5     1283.25     1257.25     44.33 o
  -9   1   5      415.01      442.88     30.26 o
  -8   1   5     3197.75     3405.79     64.61 o
  -7   1   5     2138.08     2050.81     76.66 o
  -6   1   5     1142.37     1211.94     38.79 o
  -5   1   5      907.63     1055.68     34.45 o
  -4   1   5     6996.04     6628.53    100.78 o
  -3   1   5      456.06      543.71     32.67 o
  -2   1   5    31600.74    31806.93    442.94 o
  -1   1   5       34.45       63.04     17.21 o
   0   1   5    14872.29    15226.28    136.25 o
   1   1   5     1175.93     1203.20     28.31 o
   2   1   5     4410.63     4241.60     53.59 o
   3   1   5    13027.17    13122.62    109.97 o
   4   1   5        2.49       28.56     12.15 o
   5   1   5       91.03       95.58     13.43 o
   6   1   5      907.98      896.12     41.02 o
   7   1   5     1281.31     1335.83     73.34 o
   8   1   5      941.45      977.19     63.99 o
   9   1   5    12159.26    11971.93    275.48 o
  10   1   5       66.83       42.61     57.72 o
 -14   2   5     5985.27     5989.35    167.14 o
 -13   2   5      320.66      407.16     47.56 o
 -12   2   5    40201.09    39476.22    479.23 o
 -11   2   5     6397.68     6621.04    167.83 o
 -10   2   5    12685.03    12406.57    172.65 o
  -9   2   5     8251.55     8240.96    122.10 o
  -8   2   5    15309.19    14988.24    152.34 o
  -7   2   5    51196.37    51505.80    370.74 o
  -6   2   5       16.57      105.50     17.81 o
  -5   2   5    42937.21    43699.37    357.33 o
  -4   2   5    27350.79    27543.96    270.48 o
  -3   2   5     1179.81     1413.58     58.16 o
  -2   2   5    46221.21    47824.99    441.68 o
  -1   2   5      943.31     1014.15     36.67 o
   0   2   5    46536.72    49490.97    423.43 o
   1   2   5    42933.62    42800.69    375.80 o
   2   2   5    37734.52    37621.88    378.92 o
   3   2   5    28508.86    29353.39    254.23 o
   4   2   5      601.46      701.76     29.61 o
   5   2   5    81908.16    79837.98    569.52 o
   6   2   5     1436.53     1485.48     36.32 o
   7   2   5    15765.45    15763.18    182.13 o
   8   2   5    12851.22    12798.02    340.30 o
   9   2   5     8945.05     8809.52    233.08 o
  10   2   5    12170.59    12191.33    291.67 o
 -13   3   5     9093.44     8968.35    205.27 o
 -12   3   5       23.55      104.74     43.31 o
 -11   3   5     1274.93     1272.13     67.16 o
 -10   3   5       51.96       79.01     27.07 o
  -9   3   5      259.89      294.88     31.32 o
  -8   3   5       42.76       90.25     27.08 o
  -7   3   5     3948.07     3955.07     68.21 o
  -6   3   5     1798.85     1851.94     40.19 o
  -5   3   5     3223.17     3207.89     57.30 o
  -4   3   5     7736.72     7531.40    135.18 o
  -3   3   5       55.19       50.95     23.90 o
  -2   3   5    35948.72    35228.50    370.38 o
  -1   3   5      148.97      157.48     20.15 o
   0   3   5    19309.97    19028.22    254.31 o
   1   3   5       25.90       78.72     15.80 o
   2   3   5    12483.74    12432.24    118.10 o
   3   3   5      485.20      531.00     21.86 o
   4   3   5      152.92      107.16     14.06 o
   5   3   5     1832.39     1647.74     54.09 o
   6   3   5      336.61      360.87     30.80 o
   7   3   5     3994.74     4068.96     88.01 o
   8   3   5       53.93       46.23     51.75 o
   9   3   5     1435.36     1320.39     92.73 o
  10   3   5      471.60      392.08     67.72 o
 -13   4   5       86.47      113.06     51.11 o
 -12   4   5     3489.73     3647.68    113.00 o
 -11   4   5     4405.04     4311.12    118.19 o
 -10   4   5    30130.60    29716.96    351.89 o
  -9   4   5    12901.58    13179.28    184.66 o
  -8   4   5      226.53      393.32     59.06 o
  -7   4   5    39889.36    39815.89    345.29 o
  -6   4   5    10302.66    10512.15    146.06 o
  -5   4   5    50771.58    50142.92    593.15 o
  -4   4   5    11527.24    11330.44    161.25 o
  -3   4   5    14824.77    15063.86    181.88 o
  -2   4   5    67146.99    65237.18    638.11 o
  -1   4   5    11915.84    11963.44    152.44 o
   0   4   5    79719.13    82063.34    682.79 o
   1   4   5      411.17      446.68     21.21 o
   2   4   5     5537.33     5283.68     75.66 o
   3   4   5    56428.08    56304.81    484.59 o
   4   4   5     4585.00     4774.37     74.04 o
   5   4   5    28739.94    28203.81    328.49 o
   6   4   5     1547.61     1678.21     66.61 o
   7   4   5     9573.80     9494.39    193.83 o
   8   4   5    11095.12    10951.27    256.88 o
   9   4   5     1128.88     1280.31     93.83 o
 -12   5   5       21.86       18.44     35.93 o
 -11   5   5     6298.14     6335.40    140.97 o
 -10   5   5     2441.60     2335.75     79.98 o
  -9   5   5      266.19      332.66     34.84 o
  -8   5   5     3011.73     2974.16     99.98 o
  -7   5   5     7044.38     6998.45     97.71 o
  -6   5   5      237.38      279.02     23.29 o
  -5   5   5     2562.77     2675.39     59.41 o
  -4   5   5     4997.44     4953.05     91.56 o
  -3   5   5      510.70      581.52     26.51 o
  -2   5   5    17786.15    17617.54    183.77 o
  -1   5   5      161.20      167.53     16.41 o
   0   5   5     8152.34     8198.96    119.50 o
   1   5   5     2362.40     2329.73     46.19 o
   2   5   5     1567.76     1626.17     46.78 o
   3   5   5    17041.40    16608.86    159.82 o
   4   5   5      158.86      171.39     17.95 o
   5   5   5      205.54      217.77     26.62 o
   6   5   5      199.04      278.98     44.52 o
   7   5   5      526.85      519.87     61.47 o
   8   5   5     1369.33     1227.37     87.58 o
   9   5   5    15656.19    15744.40    338.29 o
 -12   6   5    30914.93    30720.27    437.90 o
 -11   6   5     2606.88     2684.60    124.49 o
 -10   6   5       21.99       61.47     33.50 o
  -9   6   5    18307.67    17923.36    246.45 o
  -8   6   5      780.51      845.73     51.92 o
  -7   6   5    16869.16    17324.49    196.41 o
  -6   6   5     4722.48     4718.13     79.68 o
  -5   6   5    25982.08    25577.91    290.89 o
  -4   6   5    29977.42    29938.12    309.17 o
  -3   6   5    10588.97    10815.26    136.91 o
  -2   6   5    50790.37    49962.20    445.76 o
  -1   6   5     6318.66     6287.05     83.74 o
   0   6   5    40688.39    40936.80    347.51 o
   1   6   5    17993.58    17880.02    202.69 o
   2   6   5    22782.68    22374.11    236.20 o
   3   6   5     5105.14     5109.99     76.24 o
   4   6   5      476.97      649.68     31.00 o
   5   6   5    11979.01    11873.01    187.87 o
   6   6   5      965.11      974.65     65.66 o
   7   6   5    13089.05    13214.79    403.44 o
   8   6   5     5224.94     5595.45    375.12 o
 -10   7   5        3.48      -19.72     50.19 o
  -9   7   5      296.25      278.95     51.30 o
  -8   7   5     1197.05     1214.91     74.36 o
  -7   7   5     1385.90     1413.68     76.18 o
  -6   7   5     1204.20     1222.62     52.49 o
  -5   7   5       81.20       97.36     23.76 o
  -4   7   5     1999.24     1956.93     69.30 o
  -3   7   5        9.61        7.02     17.95 o
  -2   7   5     8323.12     8382.61    111.78 o
  -1   7   5     1099.07     1149.25     43.95 o
   0   7   5     6004.11     6224.43    138.13 o
   1   7   5      124.97      101.31     21.96 o
   2   7   5     2610.57     2675.73     80.56 o
   3   7   5      449.11      523.32     42.27 o
   4   7   5      693.86      679.67     50.04 o
   5   7   5     1289.28     1231.12     84.61 o
   6   7   5     2035.07     1902.02    105.83 o
   7   7   5     1102.96     1134.63    128.23 o
  -9   8   5    16460.97    16797.78    357.80 o
  -8   8   5      639.42      899.09     83.38 o
  -7   8   5    13805.86    13775.31    301.82 o
  -6   8   5     9685.58     9854.25    241.74 o
  -5   8   5    21916.34    22255.28    395.85 o
  -4   8   5    10398.30    10167.98    238.17 o
  -3   8   5    16784.66    16964.76    322.35 o
  -2   8   5    43301.45    42205.62    614.42 o
  -1   8   5     1251.80     1297.10     67.74 o
   0   8   5    43859.04    44128.82    554.08 o
   1   8   5      245.27      240.65     38.91 o
   2   8   5     3549.74     3444.42    108.33 o
   3   8   5    17763.96    17347.18    311.89 o
   4   8   5     5034.19     5230.33    188.42 o
   5   8   5     4055.52     4199.58    149.33 o
  -7   9   5      508.94      595.83     76.03 o
  -6   9   5        4.21       19.19     51.49 o
  -5   9   5      506.60      517.96     68.08 o
  -4   9   5     4470.19     4467.77    209.85 o
  -3   9   5       15.88      -15.13     48.14 o
  -2   9   5    17468.38    16752.62    332.07 o
  -1   9   5     1012.27     1050.49     82.38 o
   0   9   5     8205.92     8244.34    180.60 o
   1   9   5     1388.54     1557.17     77.94 o
   2   9   5     3916.57     4052.74    124.65 o
   3   9   5      162.21      166.05     58.46 o
  -2  10   5    17614.58    17343.02    354.82 o
  -1  10   5     2612.33     2728.85    128.45 o
 -14   0   6    11312.48    10636.72    287.76 o
 -13   0   6    19358.36    19456.04    478.52 o
 -12   0   6     1628.21     1662.82    107.23 o
 -11   0   6    15600.12    15667.71    279.01 o
 -10   0   6    27472.54    27303.55    432.11 o
  -9   0   6     4132.65     4078.07    109.79 o
  -8   0   6    18135.38    17797.74    265.92 o
  -7   0   6     8931.20     8734.38    165.27 o
  -6   0   6    59507.60    58276.41   1484.90 o
  -5   0   6    27550.00    27324.21    709.00 o
  -4   0   6    30419.19    29397.34    767.92 o
  -3   0   6    10049.44     9712.45    264.64 o
  -2   0   6    75168.08    74287.92   1302.20 o
  -1   0   6    61578.57    61553.38    744.71 o
   0   0   6    13071.75    13529.35    205.55 o
   1   0   6    76674.61    75658.15    891.87 o
   2   0   6    21338.27    21326.95    225.68 o
   3   0   6      562.30      582.06     41.59 o
   4   0   6     9451.21     9489.47    139.35 o
   5   0   6     5539.99     5618.34    148.40 o
   6   0   6    58091.80    59078.98   1442.01 o
   7   0   6     2654.50     2681.44    160.81 o
   8   0   6     7155.49     7214.88    528.25 o
   9   0   6     8260.87     7879.47    528.25 o
  10   0   6     2741.15     2717.61    196.87 o
 -14   1   6       31.45      -21.80     43.29 o
 -13   1   6      535.82      562.98     56.42 o
 -12   1   6       43.97       94.96     30.62 o
 -11   1   6     2401.47     2444.46     77.40 o
 -10   1   6      781.89      791.26     37.42 o
  -9   1   6     5576.79     5607.21     98.25 o
  -8   1   6      838.54      837.97     39.41 o
  -7   1   6    10618.61    10601.12    162.18 o
  -6   1   6       57.61       93.04     26.23 o
  -5   1   6     4292.40     4263.17    119.26 o
  -4   1   6     9378.75     9340.68    206.41 o
  -3   1   6     4835.19     4903.92     94.81 o
  -2   1   6      295.89      341.65     24.73 o
  -1   1   6      134.60      194.82     18.50 o
   0   1   6      259.14      247.91     15.87 o
   1   1   6     1912.44     1902.10     36.88 o
   2   1   6    16801.10    16953.08    152.14 o
   3   1   6     3511.77     3251.50    102.19 o
   4   1   6     2567.99     2714.83     54.53 o
   5   1   6     3141.38     3137.81     57.51 o
   6   1   6     1607.78     1676.31     37.78 o
   7   1   6     1152.01     1100.40     65.52 o
   8   1   6       12.09      -45.17     50.19 o
   9   1   6        6.74       27.24     54.85 o
  10   1   6      249.01      264.53     72.22 o
 -14   2   6     6031.26     6352.89    174.12 o
 -13   2   6     7008.39     6907.26    176.30 o
 -12   2   6       54.78      151.67     39.08 o
 -11   2   6    17887.91    18221.59    245.90 o
 -10   2   6     8676.37     8773.30    124.99 o
  -9   2   6    16196.72    15889.56    180.59 o
  -8   2   6    14925.79    14747.78    179.96 o
  -7   2   6     4364.45     4660.03     76.72 o
  -6   2   6    32518.13    32532.41    279.97 o
  -5   2   6     8581.18     9048.97    121.93 o
  -4   2   6    29798.66    29137.90    409.49 o
  -3   2   6    49867.27    47911.77    453.05 o
  -2   2   6    10205.62    10443.96    123.04 o
  -1   2   6    45515.48    45465.62    432.71 o
   0   2   6     1149.76     1273.96     29.27 o
   1   2   6    22097.83    21872.25    247.71 o
   2   2   6     3812.80     3792.37     63.33 o
   3   2   6    21636.87    21955.49    218.42 o
   4   2   6    73443.87    72556.48    568.97 o
   5   2   6       83.78      165.18     20.84 o
   6   2   6     1217.71     1376.96     45.96 o
   7   2   6     2405.15     2251.70     83.80 o
   8   2   6    38453.38    37774.30    588.66 o
   9   2   6    15188.31    14780.23    324.07 o
 -13   3   6      456.67      501.58     55.58 o
 -12   3   6     3919.27     3924.78    117.21 o
 -11   3   6       85.47       92.19     36.37 o
 -10   3   6     2421.82     2494.42     74.05 o
  -9   3   6    22144.20    22066.48    276.51 o
  -8   3   6     1623.94     1558.95     58.18 o
  -7   3   6    10318.80    10227.07    122.51 o
  -6   3   6     1662.22     1672.73     43.28 o
  -5   3   6     8663.67     8911.53    110.14 o
  -4   3   6     1964.00     2084.54     99.14 o
  -3   3   6       25.60       62.40     24.84 o
  -2   3   6     2062.78     2026.01     68.96 o
  -1   3   6      102.85      121.39     19.91 o
   0   3   6     4514.96     4791.41     91.31 o
   1   3   6     3088.24     3077.10     65.36 o
   2   3   6      531.43      527.32     25.77 o
   3   3   6     1470.27     1430.46     46.54 o
   4   3   6    15914.94    15819.49    159.24 o
   5   3   6      185.51      207.03     30.09 o
   6   3   6      747.05      735.35     40.09 o
   7   3   6      291.28      264.85     41.49 o
   8   3   6       48.29       97.53     58.20 o
   9   3   6       14.24       65.27     57.56 o
 -13   4   6    18885.56    19156.89    428.50 o
 -12   4   6      684.30      790.62     58.62 o
 -11   4   6    18918.26    18356.67    278.93 o
 -10   4   6     9284.33     9290.15    166.99 o
  -9   4   6     6831.14     6929.37    126.72 o
  -8   4   6    18733.25    18746.71    256.47 o
  -7   4   6    17467.71    17571.64    232.45 o
  -6   4   6    37522.73    37542.28    374.19 o
  -5   4   6    31941.26    32265.14    378.88 o
  -4   4   6    24852.78    25428.82    273.57 o
  -3   4   6     3443.15     3397.38     60.00 o
  -2   4   6    23974.56    24327.03    378.55 o
  -1   4   6    44036.10    44327.24    543.05 o
   0   4   6     1273.90     1291.25     34.89 o
   1   4   6    45474.09    45612.29    503.33 o
   2   4   6    16557.96    16464.84    180.21 o
   3   4   6     4762.49     4863.45     73.75 o
   4   4   6     4668.73     4895.39     84.77 o
   5   4   6     1643.24     1606.27     81.36 o
   6   4   6    51522.90    49896.17    628.95 o
   7   4   6     3216.85     3342.72    133.23 o
   8   4   6     1033.43     1136.44     98.22 o
   9   4   6     8577.51     8784.56    293.32 o
 -12   5   6      184.21      171.74     47.23 o
 -11   5   6     2766.17     2885.48     94.38 o
 -10   5   6       72.63      130.14     35.38 o
  -9   5   6     2113.40     2152.61     72.92 o
  -8   5   6      678.22      739.11     40.30 o
  -7   5   6     4966.34     5042.93     91.27 o
  -6   5   6      502.21      536.37     39.27 o
  -5   5   6     2865.11     2926.28     67.46 o
  -4   5   6    15608.82    15412.01    194.22 o
  -3   5   6     4224.94     4111.73     89.79 o
  -2   5   6     1255.35     1269.88     79.62 o
  -1   5   6      116.63      113.80     22.58 o
   0   5   6      119.98      149.16     17.03 o
   1   5   6      687.26      681.22     24.60 o
   2   5   6    24421.66    23871.67    252.53 o
   3   5   6     2470.16     2492.98     63.88 o
   4   5   6      132.23      218.68     34.18 o
   5   5   6     4087.16     3847.90    110.49 o
   6   5   6     3054.43     3194.42    115.34 o
   7   5   6     1280.06     1188.30     86.12 o
   8   5   6       27.10       77.00     69.86 o
 -11   6   6    19574.49    19927.72    320.88 o
 -10   6   6      227.34      285.33     48.46 o
  -9   6   6    18148.33    17361.21    306.97 o
  -8   6   6    15099.48    15159.89    271.61 o
  -7   6   6      115.01      102.15     29.06 o
  -6   6   6    16703.73    17050.72    208.39 o
  -5   6   6      469.65      561.81     47.00 o
  -4   6   6    20738.80    20979.68    300.36 o
  -3   6   6    19521.59    19465.47    248.40 o
  -2   6   6       57.02      193.11     26.04 o
  -1   6   6    25205.17    25267.04    368.91 o
   0   6   6     1991.83     2140.87     47.30 o
   1   6   6     8255.75     8483.80    103.20 o
   2   6   6     2747.41     2861.34     66.28 o
   3   6   6    28691.61    28466.27    298.46 o
   4   6   6    37836.55    37970.73    439.54 o
   5   6   6     1173.87     1207.33     70.51 o
   6   6   6     2340.46     2433.39    103.23 o
   7   6   6     2964.28     2716.08    171.41 o
 -10   7   6     1836.30     1703.51     97.21 o
  -9   7   6     3536.73     3627.85    129.65 o
  -8   7   6       87.12      170.57     43.82 o
  -7   7   6     8239.97     7919.76    181.19 o
  -6   7   6      221.57      290.38     42.89 o
  -5   7   6      499.89      536.25     50.73 o
  -4   7   6       13.87       25.89     23.68 o
  -3   7   6      985.84      898.39     37.46 o
  -2   7   6      588.06      604.33     30.60 o
  -1   7   6       28.13       30.67     30.19 o
   0   7   6     1835.49     1866.48     79.52 o
   1   7   6     1316.40     1292.75     68.85 o
   2   7   6      481.24      493.10     48.47 o
   3   7   6     1773.40     1793.61     70.66 o
   4   7   6     5792.19     6098.15    177.02 o
   5   7   6      237.73      176.76     51.85 o
   6   7   6       23.17      155.91     65.49 o
  -9   8   6     7318.74     7598.30    231.53 o
  -8   8   6    13635.55    13577.19    340.99 o
  -7   8   6    15080.51    15096.14    326.95 o
  -6   8   6    19000.27    18592.97    365.71 o
  -5   8   6    20906.09    20796.88    387.46 o
  -4   8   6    13584.88    13778.69    293.53 o
  -3   8   6     1113.89     1208.72     87.55 o
  -2   8   6     3452.78     3281.76    129.15 o
  -1   8   6    19030.62    18866.78    302.24 o
   0   8   6      208.76      258.81     42.09 o
   1   8   6    19945.85    19765.91    313.55 o
   2   8   6     8483.17     8449.57    183.69 o
   3   8   6     6376.29     6793.16    289.98 o
   4   8   6     2403.73     2265.63    132.02 o
  -6   9   6      183.99      192.87     59.38 o
  -5   9   6     7525.07     7369.15    217.99 o
  -4   9   6      363.67      332.17     79.85 o
  -3   9   6      345.40      425.58     67.58 o
  -2   9   6        4.94       34.28     47.30 o
  -1   9   6      166.73      256.61     45.80 o
   0   9   6       38.96       46.34     39.67 o
   1   9   6      643.40      634.48     57.89 o
   2   9   6     1140.53     1255.59     73.80 o
 -14   0   7     2126.85     1982.28    126.72 o
 -13   0   7     6639.74     6887.25    223.21 o
 -12   0   7    35609.58    35515.34    616.95 o
 -11   0   7     1129.95     1347.77     85.34 o
 -10   0   7    16737.81    16397.09    294.84 o
  -9   0   7      760.19      685.81     49.67 o
  -8   0   7    32064.42    31376.12    467.32 o
  -7   0   7   114474.01   111758.04   1986.16 o
  -6   0   7     3027.12     3004.59    138.25 o
  -5   0   7    82935.17    81713.29   1180.50 o
  -4   0   7    12838.93    12983.41    233.69 o
  -3   0   7    24128.95    24218.66    525.73 o
  -2   0   7    23050.13    22712.52    386.66 o
  -1   0   7    58811.97    57915.63    715.25 o
   0   0   7     8929.16     8911.99    150.28 o
   1   0   7     1473.72     1560.43     55.31 o
   2   0   7    20953.74    20837.23    248.32 o
   3   0   7      280.63      347.32     34.65 o
   4   0   7     6576.38     6553.35    109.51 o
   5   0   7    10755.15    11005.76    166.74 o
   6   0   7      845.02      943.01    112.55 o
   7   0   7     5730.85     5711.47    315.46 o
   8   0   7     7427.09     7831.06    312.66 o
   9   0   7     7391.42     7695.20    376.87 o
 -14   1   7      346.19      254.84     41.87 o
 -13   1   7     1417.24     1438.72     72.35 o
 -12   1   7      219.05      246.90     37.16 o
 -11   1   7      154.03      183.62     29.79 o
 -10   1   7      428.57      495.01     35.65 o
  -9   1   7     2252.91     2297.60     63.45 o
  -8   1   7     1146.68     1218.87     49.52 o
  -7   1   7     4779.28     4833.78    105.19 o
  -6   1   7     1484.25     1529.20     46.67 o
  -5   1   7    16463.25    16393.33    331.34 o
  -4   1   7    12106.25    12200.97    168.20 o
  -3   1   7     1796.86     1767.24     57.09 o
  -2   1   7    21831.38    21950.24    266.80 o
  -1   1   7       51.27       54.31     19.60 o
   0   1   7    19531.59    20143.85    223.00 o
   1   1   7     1894.56     1941.64     39.22 o
   2   1   7     3381.53     3392.72     60.23 o
   3   1   7      460.02      491.63     26.16 o
   4   1   7     3012.69     2983.27     63.95 o
   5   1   7      158.90      208.39     17.74 o
   6   1   7     2951.98     2970.38     68.07 o
   7   1   7     2587.78     2627.57    120.06 o
   8   1   7      662.59      706.63     76.51 o
   9   1   7     3663.43     3816.01    160.19 o
 -14   2   7    14259.28    14116.75    276.41 o
 -13   2   7     5801.62     5909.51    147.48 o
 -12   2   7     1607.99     1909.24    115.11 o
 -11   2   7      127.72      235.41     39.46 o
 -10   2   7    50934.82    50369.78    438.06 o
  -9   2   7    16525.15    16633.98    215.63 o
  -8   2   7    12141.43    12322.65    212.01 o
  -7   2   7    38783.30    38383.28    373.20 o
  -6   2   7      631.02      796.79     50.49 o
  -5   2   7    62657.99    63696.37    791.25 o
  -4   2   7     3824.31     3854.27     81.87 o
  -3   2   7    58562.61    58209.63    786.52 o
  -2   2   7    12240.06    12067.34    142.85 o
  -1   2   7      900.39      850.98     50.62 o
   0   2   7    28496.29    29418.19    235.28 o
   1   2   7    11173.99    11273.35    142.28 o
   2   2   7    26203.69    26067.35    231.92 o
   3   2   7     2429.69     2626.04     52.57 o
   4   2   7     3710.04     4015.59     71.59 o
   5   2   7    22461.53    22864.82    246.46 o
   6   2   7      899.36      958.01     53.51 o
   7   2   7     6692.34     6636.07    194.35 o
   8   2   7     5867.33     6109.08    220.75 o
   9   2   7     5828.65     5633.43    194.81 o
 -13   3   7      187.28      268.82     45.42 o
 -12   3   7      241.44      212.26     41.65 o
 -11   3   7     2469.42     2635.14    102.52 o
 -10   3   7     8501.91     8454.03    153.91 o
  -9   3   7        9.25        2.97     43.06 o
  -8   3   7     1640.08     1736.18     57.93 o
  -7   3   7     2716.67     2607.88     79.08 o
  -6   3   7      319.24      315.52     25.75 o
  -5   3   7      824.34      905.43     41.92 o
  -4   3   7    12522.75    12906.18    201.27 o
  -3   3   7     2646.74     2789.82     57.89 o
  -2   3   7     2060.71     2131.62     53.45 o
  -1   3   7      371.38      393.63     36.36 o
   0   3   7     8832.21     9039.74    118.76 o
   1   3   7    10613.16    10623.88    124.81 o
   2   3   7     2872.14     2884.08     56.78 o
   3   3   7     6297.06     6364.70     91.81 o
   4   3   7     1239.17     1323.91     43.94 o
   5   3   7      905.76      966.69     49.04 o
   6   3   7     1549.33     1672.78     81.73 o
   7   3   7     2877.32     3023.77    131.17 o
   8   3   7        5.59       80.94     53.75 o
 -13   4   7     6365.85     6763.92    207.62 o
 -12   4   7    50289.07    50226.85    607.00 o
 -11   4   7        8.10       63.07     40.57 o
 -10   4   7    13378.57    13733.73    214.35 o
  -9   4   7      896.60      880.26     47.15 o
  -8   4   7    29446.63    29551.38    512.57 o
  -7   4   7    43482.88    42116.02    635.84 o
  -6   4   7     4639.77     4765.96    113.98 o
  -5   4   7    35966.34    35797.02    516.44 o
  -4   4   7     2985.71     3476.24     78.30 o
  -3   4   7    12316.28    12619.80    163.62 o
  -2   4   7    20745.83    20374.50    294.76 o
  -1   4   7    25954.09    25531.61    303.77 o
   0   4   7    17509.49    17690.72    287.70 o
   1   4   7     2007.30     2037.94     67.68 o
   2   4   7    17948.76    17877.12    326.61 o
   3   4   7     3554.89     3728.48     68.64 o
   4   4   7    12874.50    12945.00    189.23 o
   5   4   7     9415.11     9583.96    184.28 o
   6   4   7       23.55      106.01     46.73 o
   7   4   7    16664.75    16662.46    340.56 o
   8   4   7      636.55      813.11     80.74 o
 -12   5   7      593.35      567.54     63.24 o
 -11   5   7       64.14       58.61     45.33 o
 -10   5   7       51.73       83.80     42.07 o
  -9   5   7     3065.17     3159.23    115.73 o
  -8   5   7      847.38      987.24     62.77 o
  -7   5   7     3247.50     3253.00     89.66 o
  -6   5   7     1412.99     1425.83     72.52 o
  -5   5   7    24867.73    24926.90    346.06 o
  -4   5   7     4293.08     4432.95     93.82 o
  -3   5   7      867.48      969.39     51.58 o
  -2   5   7    23932.04    23338.18    328.87 o
  -1   5   7      152.64      189.75     37.44 o
   0   5   7    11857.43    12250.18    145.11 o
   1   5   7       31.77       76.20     41.55 o
   2   5   7     1710.32     1695.85     59.63 o
   3   5   7       72.13       88.88     28.35 o
   4   5   7     3015.79     2849.07     88.59 o
   5   5   7      678.46      696.47     56.72 o
   6   5   7     1367.71     1403.77     91.53 o
   7   5   7     2068.12     2058.91    113.72 o
 -11   6   7     1613.61     1566.98     98.21 o
 -10   6   7    32870.88    32952.67    494.63 o
  -9   6   7    11935.74    12127.24    250.03 o
  -8   6   7    11199.08    10917.54    227.52 o
  -7   6   7     2591.51     2588.48     80.56 o
  -6   6   7     2027.50     2064.19     91.15 o
  -5   6   7    16240.87    16642.90    377.93 o
  -4   6   7       27.44      220.95     24.10 o
  -3   6   7    26146.39    25797.75    326.14 o
  -2   6   7    10900.21    11018.44    207.96 o
  -1   6   7      675.28      708.01     54.94 o
   0   6   7    36245.43    37305.16    439.20 o
   1   6   7      113.55      136.91     25.81 o
   2   6   7    18503.04    18600.36    235.55 o
   3   6   7    14608.39    14631.45    204.74 o
   4   6   7     9756.25     9592.60    200.90 o
   5   6   7    16221.61    16574.05    309.71 o
   6   6   7     3723.04     3593.92    261.51 o
 -10   7   7     1376.64     1547.78     95.74 o
  -9   7   7       90.75       27.57     46.20 o
  -8   7   7      329.36      392.13     53.54 o
  -7   7   7     2225.42     2071.31     92.72 o
  -6   7   7      212.82      158.26     57.84 o
  -5   7   7      250.57      228.50     56.27 o
  -4   7   7    11001.33    10742.57    249.07 o
  -3   7   7     1062.81     1012.44     77.80 o
  -2   7   7     2232.79     2275.19    106.41 o
  -1   7   7       81.94       73.69     54.46 o
   0   7   7     9585.14     9844.62    273.12 o
   1   7   7     6290.59     6277.63    153.20 o
   2   7   7     2642.42     2682.68     85.59 o
   3   7   7      831.74      852.59     70.87 o
   4   7   7      419.78      555.24     66.92 o
   5   7   7      122.47      210.96     59.60 o
  -8   8   7    16511.41    16516.00    361.95 o
  -7   8   7     8675.29     8824.81    246.69 o
  -6   8   7     4442.48     4480.02    168.64 o
  -5   8   7    10044.93     9842.41    251.63 o
  -4   8   7      145.89      313.07     59.73 o
  -3   8   7     6154.34     6165.62    193.14 o
  -2   8   7    13194.15    13407.28    289.62 o
  -1   8   7     9033.76     9180.63    208.37 o
   0   8   7    18271.81    18506.69    306.71 o
   1   8   7     6677.52     6502.90    162.70 o
   2   8   7    12301.26    12268.77    265.36 o
   3   8   7     8175.91     8355.28    319.67 o
  -5   9   7     1177.79     1186.57     96.54 o
  -4   9   7      337.76      336.84     63.61 o
  -3   9   7      864.83      826.25    102.35 o
  -2   9   7     3993.38     3955.00    153.77 o
  -1   9   7     1095.48     1222.59     77.90 o
   0   9   7      786.15      949.54     69.58 o
 -14   0   8    18648.96    19297.61    483.38 o
 -13   0   8     9892.22     9795.32    231.38 o
 -12   0   8    18894.33    19255.93    405.79 o
 -11   0   8    33186.16    32786.42    581.48 o
 -10   0   8      498.03      570.12     68.87 o
  -9   0   8    32816.11    33471.78    552.74 o
  -8   0   8      297.32      544.29     56.73 o
  -7   0   8     1937.13     2008.01     90.10 o
  -6   0   8     8495.13     8085.83    300.28 o
  -5   0   8    23689.22    23374.24    795.19 o
  -4   0   8    20424.04    20540.54    530.47 o
  -3   0   8    23220.97    23005.25    518.69 o
  -2   0   8    17847.90    18665.25    459.43 o
  -1   0   8    22667.64    22989.95    312.10 o
   0   0   8     1720.54     1874.50     64.34 o
   1   0   8    43067.49    43605.02    473.06 o
   2   0   8     1318.30     1369.31     49.17 o
   3   0   8    15895.58    16201.46    296.91 o
   4   0   8    29112.25    29260.49    356.32 o
   5   0   8     8104.05     7866.63    193.14 o
   6   0   8      208.66      209.87     75.20 o
   7   0   8     2546.54     2371.59    277.89 o
   8   0   8    46102.30    46234.21   1011.96 o
 -14   1   8     3495.24     3526.37    116.32 o
 -13   1   8       31.59      142.05     41.05 o
 -12   1   8     4562.17     4556.67    114.17 o
 -11   1   8      920.60     1051.30     68.41 o
 -10   1   8     3312.05     3380.52     92.29 o
  -9   1   8     3994.13     4091.59    111.05 o
  -8   1   8       39.26       93.10     33.57 o
  -7   1   8     5169.69     4929.98    149.62 o
  -6   1   8      781.88      838.20     41.82 o
  -5   1   8     1027.02     1012.24     37.75 o
  -4   1   8     1006.68      941.01     36.30 o
  -3   1   8      998.88     1053.34     42.24 o
  -2   1   8       15.50       31.34     18.76 o
  -1   1   8     9574.21     9781.63    118.85 o
   0   1   8      321.51      346.17     21.56 o
   1   1   8     2361.43     2475.21     49.26 o
   2   1   8     5573.49     5672.71     75.85 o
   3   1   8     6120.68     6044.13     87.31 o
   4   1   8     2327.11     2203.82     58.63 o
   5   1   8      900.90      992.78     50.50 o
   6   1   8      888.65      964.12     67.02 o
   7   1   8      188.61      261.39     59.39 o
   8   1   8      136.63      104.58     58.44 o
 -14   2   8    12030.21    12018.49    251.34 o
 -13   2   8    26315.87    26549.22    372.68 o
 -12   2   8    13205.68    13610.57    232.36 o
 -11   2   8    16213.97    16384.63    258.78 o
 -10   2   8      666.48      638.95     43.38 o
  -9   2   8     8217.40     8292.32    206.83 o
  -8   2   8     4203.75     4178.24    188.92 o
  -7   2   8    34473.15    33501.44    420.93 o
  -6   2   8    15377.14    15035.75    254.79 o
  -5   2   8      103.23      199.32     23.36 o
  -4   2   8     2765.94     2937.35     60.69 o
  -3   2   8     2476.72     2624.69     63.14 o
  -2   2   8    80899.09    81205.02    870.88 o
  -1   2   8    24408.87    24504.10    261.12 o
   0   2   8      488.63      462.12     25.82 o
   1   2   8    23819.14    23897.46    223.31 o
   2   2   8     5407.38     5431.11     90.21 o
   3   2   8    28152.02    28184.04    252.04 o
   4   2   8     1508.26     1574.53     48.10 o
   5   2   8    13199.11    13221.70    242.09 o
   6   2   8    30387.23    29860.38    426.62 o
   7   2   8      475.48      471.55     85.28 o
   8   2   8    14110.68    14433.91    340.57 o
 -13   3   8      135.58       72.26     69.04 o
 -12   3   8     2343.92     2265.84    127.63 o
 -11   3   8     1534.90     1566.04     82.60 o
 -10   3   8       45.07       67.59     36.77 o
  -9   3   8     1095.68     1110.46     63.33 o
  -8   3   8     4534.38     4491.60    111.58 o
  -7   3   8       99.84       94.38     30.13 o
  -6   3   8    14811.27    14630.98    244.82 o
  -5   3   8      634.66      686.34     55.44 o
  -4   3   8      916.67     1014.70     47.28 o
  -3   3   8     4920.82     4951.21     75.00 o
  -2   3   8     2644.30     2691.34     64.39 o
  -1   3   8     6396.17     6183.67    152.96 o
   0   3   8    14471.06    14778.12    200.76 o
   1   3   8     7074.27     6975.91    149.20 o
   2   3   8     6591.75     6550.12    111.62 o
   3   3   8      550.80      561.27     46.08 o
   4   3   8     2544.95     2559.32     76.76 o
   5   3   8     5646.31     5636.47    151.54 o
   6   3   8       27.98       23.10     39.29 o
   7   3   8      727.06      695.22     82.19 o
 -13   4   8     2561.55     2442.11    120.05 o
 -12   4   8     5127.69     4906.88    148.35 o
 -11   4   8    21941.73    22141.06    344.21 o
 -10   4   8      395.27      446.53     42.18 o
  -9   4   8    25656.02    24896.21    393.13 o
  -8   4   8     5414.24     5557.65    153.88 o
  -7   4   8     5352.99     5250.52    144.22 o
  -6   4   8    16550.86    16729.27    287.92 o
  -5   4   8     8722.16     8686.49    184.60 o
  -4   4   8    41190.44    41098.79    463.75 o
  -3   4   8     8564.48     8511.35    176.00 o
  -2   4   8     6998.33     7257.39    157.51 o
  -1   4   8    15720.80    15872.00    270.68 o
   0   4   8    10455.13    10393.75    136.47 o
   1   4   8    23482.60    23005.69    304.85 o
   2   4   8      311.82      345.17     36.97 o
   3   4   8    19919.36    19755.38    256.41 o
   4   4   8    21950.52    21848.57    278.54 o
   5   4   8     3550.22     3580.05    112.71 o
   6   4   8     2214.74     2084.54    111.46 o
   7   4   8     1637.34     1717.21    105.95 o
 -12   5   8     2941.58     2822.35    116.40 o
 -11   5   8       68.30       41.76     47.20 o
 -10   5   8     5112.70     5257.31    162.72 o
  -9   5   8     3308.87     3403.78    126.11 o
  -8   5   8     1672.29     1600.39     77.26 o
  -7   5   8     7353.01     7250.99    154.47 o
  -6   5   8      469.50      382.59     93.88 o
  -5   5   8      589.65      634.30     41.34 o
  -4   5   8      410.30      419.54     37.93 o
  -3   5   8      341.62      372.70     44.36 o
  -2   5   8      270.64      267.07     38.84 o
  -1   5   8     4837.31     4975.56     86.04 o
   0   5   8      519.95      505.80     23.96 o
   1   5   8      828.49      891.97     46.73 o
   2   5   8     2339.52     2252.26     72.63 o
   3   5   8     7474.98     7237.44    136.68 o
   4   5   8     2735.28     2741.61    108.85 o
   5   5   8     3542.54     3743.35    119.65 o
   6   5   8     1343.95     1351.45     94.91 o
 -11   6   8     7513.56     7589.30    290.85 o
 -10   6   8      506.38      504.38     65.25 o
  -9   6   8     6320.15     6523.02    180.64 o
  -8   6   8    14645.94    14605.63    277.55 o
  -7   6   8    34021.75    33397.84    550.43 o
  -6   6   8    25069.39    24878.11    410.57 o
  -5   6   8     1551.43     1688.45     83.96 o
  -4   6   8    18549.89    18843.22    323.23 o
  -3   6   8       12.74      161.58     33.87 o
  -2   6   8    32763.31    32903.37    598.99 o
  -1   6   8    13211.85    12675.10    267.01 o
   0   6   8     4088.44     4307.74    106.39 o
   1   6   8     8944.20     8970.77    146.36 o
   2   6   8     1314.96     1391.74     57.65 o
   3   6   8    28576.36    28744.58    378.10 o
   4   6   8      912.45     1005.35     86.93 o
   5   6   8     4848.54     4668.69    158.36 o
 -10   7   8       74.02      176.62     51.36 o
  -9   7   8     1902.75     1911.72    100.31 o
  -8   7   8     1931.97     1706.60    112.32 o
  -7   7   8      148.95      243.61     64.56 o
  -6   7   8     5843.63     5750.51    190.21 o
  -5   7   8      795.63      883.64     82.82 o
  -4   7   8     1345.40     1378.23     94.35 o
  -3   7   8      561.78      566.21     66.24 o
  -2   7   8       13.86       50.43     45.75 o
  -1   7   8     6826.73     6854.16    208.93 o
   0   7   8     2498.33     2531.26    120.01 o
   1   7   8     2375.98     2445.27     98.27 o
   2   7   8     5534.15     5528.83    148.34 o
   3   7   8      529.61      455.16     72.15 o
   4   7   8      107.01       81.30     62.35 o
  -8   8   8     7391.24     7611.87    239.41 o
  -7   8   8     5141.96     5663.51    201.68 o
  -6   8   8    18199.18    18258.68    382.39 o
  -5   8   8     1663.75     1690.53    109.88 o
  -4   8   8    41031.64    41296.32    648.62 o
  -3   8   8     2075.31     2130.37    116.93 o
  -2   8   8     1472.51     1592.11    101.78 o
  -1   8   8     7775.45     7433.49    182.05 o
   0   8   8    14336.47    14362.64    268.69 o
   1   8   8    12273.84    12557.98    247.20 o
   2   8   8       48.35       20.73     52.17 o
 -14   0   9     3565.48     3696.92    172.04 o
 -13   0   9    14413.49    14696.29    431.16 o
 -12   0   9     2521.97     2570.94    170.60 o
 -11   0   9    17723.28    17433.81    480.29 o
 -10   0   9    23168.38    23168.40    578.97 o
  -9   0   9      463.61      848.30     79.67 o
  -8   0   9    19377.31    19924.16    395.98 o
  -7   0   9      800.24      858.66     68.22 o
  -6   0   9    21190.90    20974.96    474.12 o
  -5   0   9    15783.13    15063.34    398.45 o
  -4   0   9     1001.53     1089.15     92.87 o
  -3   0   9    18004.08    18805.67    355.02 o
  -2   0   9     3099.11     3049.54    111.20 o
  -1   0   9     4873.71     5021.15    120.50 o
   0   0   9     6291.40     6684.83    141.34 o
   1   0   9    10572.12    10935.59    178.69 o
   2   0   9    71676.13    71608.19    824.94 o
   3   0   9      219.14      291.86     55.06 o
   4   0   9    26118.62    24992.62    474.14 o
   5   0   9    13707.15    13070.14    311.19 o
   6   0   9    16086.48    16202.08    474.49 o
   7   0   9     8511.43     8735.58    342.03 o
 -13   1   9       54.35      122.64     40.49 o
 -12   1   9      809.85      808.87     74.89 o
 -11   1   9       16.97      100.44     50.37 o
 -10   1   9      909.84      972.70     80.26 o
  -9   1   9     2851.98     2825.22    102.64 o
  -8   1   9      173.79      211.79     54.30 o
  -7   1   9     2617.31     2562.93    109.02 o
  -6   1   9      114.02       88.35     40.35 o
  -5   1   9     9548.32     9454.35    145.99 o
  -4   1   9     2813.03     2827.40     89.63 o
  -3   1   9       69.06       99.73     28.31 o
  -2   1   9      199.06      255.14     38.49 o
  -1   1   9        6.52       15.79     17.34 o
   0   1   9     1584.39     1744.58     44.90 o
   1   1   9     6302.72     6324.11     91.79 o
   2   1   9     4108.39     4146.61     72.30 o
   3   1   9     2981.08     3044.88     74.11 o
   4   1   9     7101.89     6956.01    165.89 o
   5   1   9        8.66       18.94     41.07 o
   6   1   9     3522.06     3601.98    123.38 o
   7   1   9     1044.91     1200.95    169.24 o
 -13   2   9    13352.96    13819.88    268.74 o
 -12   2   9     9514.25     9487.72    216.31 o
 -11   2   9     1426.49     1322.40     82.15 o
 -10   2   9    12032.17    11913.18    233.56 o
  -9   2   9    19161.81    18411.48    314.28 o
  -8   2   9    18100.74    17917.78    365.85 o
  -7   2   9    22210.27    21282.96    466.11 o
  -6   2   9     5800.48     5605.00    152.28 o
  -5   2   9     5633.33     5805.56    107.64 o
  -4   2   9     1703.48     2326.76     91.81 o
  -3   2   9     5429.69     5503.11    113.20 o
  -2   2   9     6174.27     6301.63     93.76 o
  -1   2   9    32028.16    32355.19    320.68 o
   0   2   9    15916.75    15942.60    179.87 o
   1   2   9     3264.03     3403.38     70.27 o
   2   2   9    21178.45    21095.13    237.08 o
   3   2   9      338.79      446.70     41.90 o
   4   2   9    44982.45    44081.99    517.89 o
   5   2   9    10040.96     9679.60    207.64 o
   6   2   9     9377.50     8999.92    237.90 o
   7   2   9    10467.93    10549.37    269.26 o
 -13   3   9      523.05      463.69     73.21 o
 -12   3   9      106.96      236.15     62.50 o
 -11   3   9     1698.70     1577.44     90.49 o
 -10   3   9       15.90       27.68     46.16 o
  -9   3   9      286.76      339.02     53.82 o
  -8   3   9       25.97      199.19     47.61 o
  -7   3   9    20075.72    20201.69    323.90 o
  -6   3   9     3427.60     3276.48     97.77 o
  -5   3   9    15341.59    15047.75    190.67 o
  -4   3   9      253.76      364.48     21.49 o
  -3   3   9     7638.43     7692.38    122.20 o
  -2   3   9    12230.18    12503.85    168.66 o
  -1   3   9     2118.77     2160.20     72.30 o
   0   3   9     1230.20     1270.82     50.54 o
   1   3   9       29.32       24.81     35.22 o
   2   3   9     5246.51     5114.39    122.37 o
   3   3   9       60.98       85.15     33.87 o
   4   3   9     4090.67     4114.87    117.75 o
   5   3   9      374.46      367.54     54.09 o
   6   3   9     9281.76     9031.53    239.88 o
 -12   4   9     5941.20     6352.37    173.33 o
 -11   4   9    15437.99    15620.03    279.47 o
 -10   4   9    18247.01    17802.15    330.11 o
  -9   4   9     4494.39     4723.76    150.33 o
  -8   4   9    18026.03    17425.74    310.34 o
  -7   4   9      378.57      342.29     60.58 o
  -6   4   9    19215.40    18900.93    367.27 o
  -5   4   9    19036.35    18968.51    267.26 o
  -4   4   9      403.41      440.27     65.49 o
  -3   4   9    30787.30    31027.55    694.79 o
  -2   4   9      745.42      749.47     43.84 o
  -1   4   9     7815.08     8059.11    240.49 o
   0   4   9     5418.60     5117.69    133.07 o
   1   4   9     7925.56     7825.96    146.19 o
   2   4   9    31121.93    30692.93    362.06 o
   3   4   9        7.89      106.86     31.65 o
   4   4   9    10484.29    10249.24    201.43 o
   5   4   9     5459.81     5399.52    143.13 o
   6   4   9     5181.02     5208.19    180.45 o
 -11   5   9        8.06       21.10     54.13 o
 -10   5   9      601.03      675.39     87.19 o
  -9   5   9     2441.69     2578.21    114.87 o
  -8   5   9      311.79      301.66     64.07 o
  -7   5   9      538.30      603.00     71.24 o
  -6   5   9      118.46      122.75     56.20 o
  -5   5   9     3536.46     3643.30    107.65 o
  -4   5   9     4297.59     4302.00    131.05 o
  -3   5   9      815.69      839.74     61.18 o
  -2   5   9     3225.85     3261.40    108.45 o
  -1   5   9      704.65      667.34     37.69 o
   0   5   9     1462.37     1535.81     57.03 o
   1   5   9     9931.92     9647.41    185.46 o
   2   5   9     3727.77     3748.07     98.63 o
   3   5   9     3019.52     2886.90    101.12 o
   4   5   9     5458.63     5081.86    141.46 o
   5   5   9      223.80      183.58     49.01 o
 -10   6   9     8706.56     8676.95    223.11 o
  -9   6   9     2494.07     2485.75    114.01 o
  -8   6   9    15308.48    15565.27    348.98 o
  -7   6   9    12207.62    12979.41    307.53 o
  -6   6   9     5983.05     6053.05    198.79 o
  -5   6   9     9428.21     9439.34    247.62 o
  -4   6   9     8107.68     8405.38    228.06 o
  -3   6   9    17096.34    17231.71    365.97 o
  -2   6   9     1466.34     1567.72    141.74 o
  -1   6   9    30167.35    29709.64    581.41 o
   0   6   9    11658.93    11764.78    201.34 o
   1   6   9     1706.69     1625.50     71.21 o
   2   6   9     2177.61     2225.10     95.51 o
   3   6   9     1168.29     1257.22     93.45 o
   4   6   9    14368.44    13924.74    369.03 o
  -9   7   9     1470.57     1525.90    117.10 o
  -8   7   9       12.19       69.17     54.68 o
  -7   7   9     2732.00     3157.79    151.55 o
  -6   7   9     1180.78     1168.16     96.22 o
  -5   7   9     9461.23     9768.01    259.65 o
  -4   7   9        5.13       60.80     54.24 o
  -3   7   9     2538.47     2322.22    121.11 o
  -2   7   9     2333.45     2388.26    120.92 o
  -1   7   9     1757.89     1606.15    100.01 o
   0   7   9      264.49      236.47     46.95 o
   1   7   9       72.87      119.12     45.63 o
   2   7   9      691.24      676.61     74.29 o
  -6   8   9    13145.11    13441.32    328.43 o
  -5   8   9    15633.65    15563.14    352.45 o
  -4   8   9     2247.58     2389.69    131.15 o
  -3   8   9    30850.18    31392.12    575.06 o
  -2   8   9      146.46      171.82     60.29 o
  -1   8   9     7309.19     7420.84    189.95 o
   0   8   9     4760.19     4886.11    198.86 o
 -13   0  10     3765.40     4013.27    217.49 o
 -12   0  10    10548.93    10712.08    369.84 o
 -11   0  10    14609.12    13511.96    420.36 o
 -10   0  10     3944.79     3721.78    206.39 o
  -9   0  10    25295.25    24593.12    922.29 o
  -8   0  10     2551.82     3069.88    190.93 o
  -7   0  10    32507.25    31736.54    875.34 o
  -6   0  10    27062.95    25677.00    868.11 o
  -5   0  10    52199.34    50409.38   1070.01 o
  -4   0  10     2348.75     2363.60    108.04 o
  -3   0  10     4673.87     4875.11    204.84 o
  -2   0  10   124280.09   120629.59   1669.73 o
  -1   0  10     2298.92     2323.08     94.39 o
   0   0  10     4468.94     4649.34    118.76 o
   1   0  10     2326.23     2525.04     79.08 o
   2   0  10     2093.50     2023.79     68.03 o
   3   0  10    13841.73    13520.83    322.02 o
   4   0  10      144.86      188.20     61.46 o
   5   0  10    19000.37    18679.47    518.83 o
   6   0  10     2640.88     2554.29    181.46 o
 -13   1  10        1.17       85.88     47.34 o
 -12   1  10     5452.50     5513.11    182.87 o
 -11   1  10        3.71       25.56     51.58 o
 -10   1  10     2335.98     2367.04    103.54 o
  -9   1  10       25.94       35.44     52.72 o
  -8   1  10       46.83      148.91     40.97 o
  -7   1  10       21.87       21.79     41.04 o
  -6   1  10     1119.46     1086.97     57.86 o
  -5   1  10     3138.78     2963.29     86.37 o
  -4   1  10     2113.18     2165.08     81.30 o
  -3   1  10     7989.84     7653.45    140.74 o
  -2   1  10     1383.47     1369.03     50.76 o
  -1   1  10    10708.36    10791.64    145.12 o
   0   1  10     2540.28     2768.04     82.46 o
   1   1  10     2524.54     2477.48     60.01 o
   2   1  10     1190.61     1164.13     45.82 o
   3   1  10     1424.36     1484.96     60.85 o
   4   1  10      186.34      159.29     44.44 o
   5   1  10       22.40        7.16     43.44 o
   6   1  10       11.79      -26.30     51.94 o
 -13   2  10      590.77      538.73     63.03 o
 -12   2  10    14911.92    14914.57    291.27 o
 -11   2  10    11888.56    12428.66    255.96 o
 -10   2  10      105.44      160.89     56.53 o
  -9   2  10    24226.37    23491.28    426.94 o
  -8   2  10       23.45       14.95     30.30 o
  -7   2  10    30594.43    30764.65    410.52 o
  -6   2  10     6681.83     6630.84    180.09 o
  -5   2  10    28833.11    28270.09    354.99 o
  -4   2  10    48068.57    46593.09    878.87 o
  -3   2  10     1335.33     1543.15     97.58 o
  -2   2  10    25703.89    25284.04    316.95 o
  -1   2  10      538.47      560.06     33.77 o
   0   2  10    31430.83    31299.18    348.58 o
   1   2  10    22619.78    22441.76    267.91 o
   2   2  10     3370.14     3310.38     91.25 o
   3   2  10    11348.79    11319.10    184.43 o
   4   2  10     1579.07     1750.71     89.05 o
   5   2  10    12599.75    12399.73    250.58 o
 -12   3  10     8036.97     8263.70    212.65 o
 -11   3  10        4.13      -25.76     55.14 o
 -10   3  10     3342.45     3112.70    117.29 o
  -9   3  10      437.24      401.59     55.96 o
  -8   3  10        1.91       43.36     57.04 o
  -7   3  10     3075.67     3008.96     88.90 o
  -6   3  10       67.50      103.15     22.84 o
  -5   3  10      361.76      347.20     26.43 o
  -4   3  10      151.26      199.67     45.68 o
  -3   3  10     7619.68     7682.35    137.16 o
  -2   3  10      223.36      290.30     30.35 o
  -1   3  10     2164.61     2218.42    141.74 o
   0   3  10       34.71       58.50     21.18 o
   1   3  10    10046.20     9782.70    197.44 o
   2   3  10       49.09       82.60     35.72 o
   3   3  10      362.06      399.53     42.52 o
   4   3  10      469.41      403.98     49.17 o
   5   3  10       63.21       94.63     47.15 o
 -12   4  10    11433.53    11909.56    275.33 o
 -11   4  10     7832.28     7546.96    208.71 o
 -10   4  10    15011.75    14963.66    433.54 o
  -9   4  10    12866.91    13100.97    318.96 o
  -8   4  10      660.99      936.60     88.39 o
  -7   4  10    24816.66    24121.88    453.15 o
  -6   4  10    14118.63    14106.05    254.99 o
  -5   4  10    13228.78    13230.30    234.77 o
  -4   4  10     3994.16     4070.82    113.90 o
  -3   4  10     1018.63     1143.89     89.86 o
  -2   4  10    61841.06    61625.17   1159.49 o
  -1   4  10     7830.85     8187.87    151.81 o
   0   4  10     8374.61     8810.81    202.13 o
   1   4  10     3363.58     3324.30     97.49 o
   2   4  10     2960.18     2945.65     91.05 o
   3   4  10    27770.80    27236.93    375.95 o
   4   4  10       58.31      187.13     47.77 o
 -11   5  10      128.47      161.26     52.64 o
 -10   5  10     1119.24     1097.35     87.06 o
  -9   5  10       74.02      109.17     66.73 o
  -8   5  10      136.91      182.66     72.92 o
  -7   5  10      988.27     1038.97     92.09 o
  -6   5  10     2040.18     1963.20    117.62 o
  -5   5  10     3612.16     3379.05    149.12 o
  -4   5  10     3369.35     3226.65    186.33 o
  -3   5  10     4967.43     5048.85    175.48 o
  -2   5  10     1631.98     1482.43     96.92 o
  -1   5  10    12818.83    12736.10    285.48 o
   0   5  10     3448.44     3446.87    115.47 o
   1   5  10      413.72      417.85     75.67 o
   2   5  10     1857.79     1854.18    110.02 o
   3   5  10     1979.99     1919.54     92.00 o
   4   5  10       35.30       74.88     42.82 o
 -10   6  10     5344.24     5522.34    213.81 o
  -9   6  10     9679.17     9661.88    405.36 o
  -8   6  10      753.84      900.98     97.57 o
  -7   6  10    19042.08    19108.99    405.02 o
  -6   6  10     1385.03     1606.38    113.26 o
  -5   6  10     1178.04     1274.73    101.14 o
  -4   6  10    39351.29    39449.60    638.98 o
  -3   6  10       28.17       87.38     56.82 o
  -2   6  10     2752.85     2932.87    133.80 o
  -1   6  10     4893.22     5011.58    141.18 o
   0   6  10    31835.71    31744.71    465.12 o
   1   6  10    19953.66    19738.94    334.73 o
   2   6  10     4429.73     4214.80    161.88 o
  -8   7  10       39.78       22.01     66.90 o
  -7   7  10     1130.75     1037.65     99.93 o
  -6   7  10        7.72      166.44     64.19 o
  -5   7  10      393.09      372.06    101.72 o
  -4   7  10       69.98       88.65     59.80 o
  -3   7  10     4681.52     4703.28    177.83 o
  -2   7  10       99.28      193.03     58.01 o
  -1   7  10     1034.71      949.41     73.03 o
   0   7  10      336.05      393.01     57.99 o
 -13   0  11    17949.13    18910.43    536.44 o
 -12   0  11      535.23      976.90    127.45 o
 -11   0  11     2210.44     2460.86    194.58 o
 -10   0  11     7645.09     8063.36    502.53 o
  -9   0  11    33922.18    33320.48    756.25 o
  -8   0  11    30967.09    29911.97    693.46 o
  -7   0  11     3267.25     3242.64    207.27 o
  -6   0  11     9462.12     9665.75    245.76 o
  -5   0  11     9060.75     8995.89    196.07 o
  -4   0  11    20808.46    21038.61    407.62 o
  -3   0  11    20079.83    19644.04    381.23 o
  -2   0  11     1536.43     1649.26    128.50 o
  -1   0  11    16120.79    16617.35    280.54 o
   0   0  11     3596.36     3750.72    116.83 o
   1   0  11    19520.91    19803.56    327.38 o
   2   0  11     3698.44     3935.77    110.46 o
   3   0  11     2147.34     2208.71    128.66 o
   4   0  11    22015.41    21753.39    521.51 o
   5   0  11     9117.32     9478.16    655.44 o
 -12   1  11      332.56      394.33     59.28 o
 -11   1  11       18.40        8.95     51.74 o
 -10   1  11      518.95      531.07     89.78 o
  -9   1  11     6075.31     5836.75    180.77 o
  -8   1  11     1230.60     1072.52     84.17 o
  -7   1  11     9517.99     9189.94    172.75 o
  -6   1  11       95.85       84.18     29.00 o
  -5   1  11     5865.71     5805.35    124.24 o
  -4   1  11      362.13      380.76     41.08 o
  -3   1  11     1897.70     1948.26     69.63 o
  -2   1  11      147.46      164.74     33.64 o
  -1   1  11      174.19      174.03     29.68 o
   0   1  11     2339.05     2600.00     70.98 o
   1   1  11     1096.65     1158.45     44.39 o
   2   1  11     2607.82     2559.51     76.28 o
   3   1  11       25.34       58.80     40.06 o
   4   1  11     7800.96     7475.58    187.92 o
 -12   2  11      111.92      327.29     59.48 o
 -11   2  11    20454.70    20224.92    398.97 o
 -10   2  11     6733.66     6297.64    364.43 o
  -9   2  11     1444.95     1459.79    103.54 o
  -8   2  11    13801.82    13682.52    265.41 o
  -7   2  11     1000.16      986.40     80.64 o
  -6   2  11    42476.50    43010.21    682.99 o
  -5   2  11    10600.49    10742.15    255.10 o
  -4   2  11     4414.23     4370.06    120.42 o
  -3   2  11    17122.40    17344.99    226.17 o
  -2   2  11     2188.49     2283.44     65.78 o
  -1   2  11    25916.06    26006.71    300.53 o
   0   2  11       55.78      171.02     52.84 o
   1   2  11    11444.34    11332.44    186.11 o
   2   2  11    33855.91    33128.98    387.48 o
   3   2  11     4053.40     4000.72    135.58 o
   4   2  11     6988.51     6946.45    182.83 o
 -12   3  11     2643.60     2990.51    134.68 o
 -11   3  11     1691.45     1656.22     93.25 o
 -10   3  11      992.63      934.64     84.77 o
  -9   3  11      259.50      185.65     63.16 o
  -8   3  11      979.87      985.04     73.73 o
  -7   3  11     2740.33     2763.68    148.81 o
  -6   3  11     3474.16     3570.44    199.97 o
  -5   3  11      528.97      603.05     40.32 o
  -4   3  11     3304.41     3521.77     90.99 o
  -3   3  11      368.54      333.66     47.05 o
  -2   3  11      160.45      162.16     37.33 o
  -1   3  11        1.78       49.30     28.68 o
   0   3  11      733.42      703.59     65.75 o
   1   3  11     2042.86     2079.01     82.55 o
   2   3  11     5451.80     5485.41    137.01 o
   3   3  11      102.00       96.71     40.44 o
   4   3  11     4949.29     4951.28    140.29 o
 -11   4  11     3058.52     3163.93    137.12 o
 -10   4  11     7468.44     8133.06    253.57 o
  -9   4  11    16489.65    16116.31    369.06 o
  -8   4  11    24597.44    24844.06    398.83 o
  -7   4  11     1322.88     1615.28     83.11 o
  -6   4  11     6092.31     6459.01    157.42 o
  -5   4  11     4920.44     4878.64    181.49 o
  -4   4  11    19962.84    20470.47    449.29 o
  -3   4  11    19565.73    19186.92    425.05 o
  -2   4  11      628.24      680.92    112.26 o
  -1   4  11    16008.34    15388.80    329.47 o
   0   4  11     8533.74     8240.43    178.60 o
   1   4  11    16435.04    16344.60    248.55 o
   2   4  11     2347.11     2314.77     93.80 o
   3   4  11     1319.82     1428.09     73.06 o
 -10   5  11      164.63      174.59     72.95 o
  -9   5  11     9010.85     9006.07    272.01 o
  -8   5  11     2118.48     2048.95    129.68 o
  -7   5  11     8049.23     8057.80    248.96 o
  -6   5  11       36.39       38.04     64.60 o
  -5   5  11     7406.73     7526.39    294.45 o
  -4   5  11      746.49      802.86     86.43 o
  -3   5  11     1430.24     1510.41    107.82 o
  -2   5  11       42.69       58.81     57.01 o
  -1   5  11      188.72       81.89     55.47 o
   0   5  11     3094.53     3137.50    115.82 o
   1   5  11     3019.82     2867.35     99.80 o
   2   5  11     1519.56     1530.68     86.50 o
  -8   6  11     9019.34     9324.97    280.65 o
  -7   6  11     1651.81     1634.71    120.45 o
  -6   6  11    24426.93    24727.88    492.06 o
  -5   6  11     4207.64     4210.31    178.37 o
  -4   6  11     4915.65     5101.50    199.17 o
  -3   6  11    15255.33    15989.61    357.47 o
  -2   6  11      625.32      703.01     80.84 o
  -1   6  11    21637.45    21522.31    418.62 o
   0   6  11     1669.31     1542.91    149.60 o
  -5   7  11      572.56      674.97     85.43 o
  -4   7  11      114.13      146.77     70.25 o
  -3   7  11      964.47     1199.62    104.35 o
 -12   0  12    43573.65    43416.42    956.53 o
 -11   0  12      195.92      386.93     96.26 o
 -10   0  12     6184.57     5858.19    382.67 o
  -9   0  12     6595.36     6764.90    281.31 o
  -8   0  12     5481.47     5276.12    239.75 o
  -7   0  12    18847.02    17774.16    485.19 o
  -6   0  12      225.89      189.63     60.66 o
  -5   0  12     8179.71     8074.41    227.52 o
  -4   0  12    12937.15    12665.09    294.04 o
  -3   0  12     4888.62     4817.28    161.40 o
  -2   0  12    29435.72    29474.05    519.34 o
  -1   0  12     2894.07     3435.17    172.22 o
   0   0  12    25920.60    26068.99    409.60 o
   1   0  12    14587.54    14450.77    349.58 o
   2   0  12    12889.09    12590.57    329.59 o
   3   0  12     1575.71     1564.42    128.69 o
 -12   1  12     3249.98     3112.63    169.16 o
 -11   1  12      364.31      430.39     67.34 o
 -10   1  12      784.83      822.22     85.38 o
  -9   1  12     1706.05     1725.99    102.61 o
  -8   1  12        2.47       32.33     52.84 o
  -7   1  12        2.96       49.88     42.99 o
  -6   1  12      557.71      582.87     56.10 o
  -5   1  12      495.24      615.11     48.75 o
  -4   1  12      354.48      473.61     43.18 o
  -3   1  12     6790.71     6849.28    139.63 o
  -2   1  12      225.13      256.22     31.99 o
  -1   1  12     6189.41     6149.97    118.12 o
   0   1  12      179.67      224.83     43.21 o
   1   1  12     1952.54     2022.94     71.20 o
   2   1  12      491.95      527.48     67.61 o
   3   1  12        4.14      -47.19     47.19 o
 -11   2  12      259.37      289.70     65.33 o
 -10   2  12    14055.98    13434.79    321.16 o
  -9   2  12    11534.44    11577.20    247.64 o
  -8   2  12     6130.70     6221.72    169.75 o
  -7   2  12     4590.82     4667.41    215.54 o
  -6   2  12     2653.07     2853.38    207.74 o
  -5   2  12    29865.85    29394.45    707.54 o
  -4   2  12     1157.88     1691.49     87.06 o
  -3   2  12     6808.05     7113.44    159.06 o
  -2   2  12    44798.74    45175.43    693.68 o
  -1   2  12      473.39      488.07     60.62 o
   0   2  12    10515.24    11015.73    223.51 o
   1   2  12      200.54      207.25     34.51 o
   2   2  12    22215.06    21853.77    364.37 o
   3   2  12     9821.50     9524.24    199.16 o
 -11   3  12     2804.35     2982.84    137.93 o
 -10   3  12      818.04      816.52     66.46 o
  -9   3  12     3239.17     2991.83    134.98 o
  -8   3  12      390.78      280.57     71.47 o
  -7   3  12      352.04      405.91     72.18 o
  -6   3  12      313.88      233.92     84.45 o
  -5   3  12     1848.19     1844.78     92.69 o
  -4   3  12       70.72      101.94     51.97 o
  -3   3  12     7252.76     7222.41    245.15 o
  -2   3  12       20.56      122.41     45.17 o
  -1   3  12     6116.02     6170.85    180.23 o
   0   3  12      656.58      783.57     70.68 o
   1   3  12      755.34      746.47     58.34 o
   2   3  12      250.95      273.74     39.29 o
 -10   4  12    10446.20    10806.28    301.46 o
  -9   4  12     8917.13     8420.07    266.24 o
  -8   4  12     4841.76     5252.38    201.09 o
  -7   4  12    38505.04    38221.43    649.14 o
  -6   4  12     1341.83     1351.18    105.03 o
  -5   4  12     8596.60     8620.84    272.92 o
  -4   4  12    11051.68    10662.35    535.73 o
  -3   4  12    11263.52    11302.31    312.89 o
  -2   4  12     6514.90     6358.62    225.03 o
  -1   4  12     4693.68     4777.66    174.96 o
   0   4  12    18595.42    18359.01    322.04 o
   1   4  12     4438.90     4600.29    143.51 o
  -9   5  12      685.28      678.46     92.07 o
  -8   5  12      117.88      130.04     69.74 o
  -7   5  12        4.68      -67.08     67.08 o
  -6   5  12     1681.53     1819.89    125.92 o
  -5   5  12      145.97      222.03    137.50 o
  -4   5  12      185.71      173.34     79.10 o
  -3   5  12     5178.86     5059.30    193.25 o
  -2   5  12      568.65      646.20     96.86 o
  -1   5  12     3281.13     3144.26    193.60 o
   0   5  12      660.51      642.67     59.07 o
  -6   6  12      213.77      224.93     77.98 o
  -5   6  12    24360.71    24266.35    501.44 o
  -4   6  12     1129.53     1209.36    107.65 o
  -3   6  12    13988.72    14576.44    350.85 o
 -11   0  13    17683.68    17891.69    523.61 o
 -10   0  13     1326.78     1158.03    127.36 o
  -9   0  13    15465.32    16002.58    996.05 o
  -8   0  13    12616.92    12132.90    320.70 o
  -7   0  13    13744.46    13608.15    335.97 o
  -6   0  13    38682.18    37588.25    666.25 o
  -5   0  13     2270.12     2333.60    121.19 o
  -4   0  13     6599.68     6238.24    314.09 o
  -3   0  13      285.36      233.18     51.66 o
  -2   0  13     4324.54     4665.39    236.81 o
  -1   0  13    15024.46    15439.50    289.70 o
   0   0  13     5102.62     5549.91    193.42 o
   1   0  13     5984.05     6077.98    294.81 o
 -11   1  13      558.49      431.51     75.55 o
 -10   1  13      510.09      520.52     64.25 o
  -9   1  13      316.38      303.92     78.51 o
  -8   1  13     1150.32     1210.48     78.89 o
  -7   1  13      630.37      711.21     62.99 o
  -6   1  13      435.90      459.39     48.43 o
  -5   1  13       22.32       57.95     33.04 o
  -4   1  13     1313.64     1313.98     63.37 o
  -3   1  13     1058.08     1141.78     54.07 o
  -2   1  13     2404.89     2570.76     83.57 o
  -1   1  13       27.50       61.14     40.57 o
   0   1  13       32.52       31.78     36.45 o
   1   1  13      724.11      704.19     55.13 o
 -10   2  13     3079.49     3225.88    129.49 o
  -9   2  13    27586.52    27324.23    434.74 o
  -8   2  13    25916.13    25594.82    410.23 o
  -7   2  13     2452.45     2587.79    142.26 o
  -6   2  13     8024.34     7813.60    184.53 o
  -5   2  13      385.26      394.99     43.17 o
  -4   2  13    19235.51    19027.44    323.36 o
  -3   2  13    18567.83    18437.49    301.88 o
  -2   2  13    11761.42    11050.90    370.62 o
  -1   2  13     2720.78     2630.84    106.53 o
   0   2  13      154.06      283.88     50.20 o
   1   2  13    18882.71    18539.61    297.92 o
  -9   3  13     5274.30     5138.16    199.94 o
  -8   3  13      530.09      471.33     75.88 o
  -7   3  13     1431.33     1359.49    159.63 o
  -6   3  13      115.02       52.97     56.65 o
  -5   3  13     5904.76     6031.48    206.36 o
  -4   3  13      993.97     1017.89     70.37 o
  -3   3  13      881.51      801.36     80.44 o
  -2   3  13      282.81      259.30     63.15 o
  -1   3  13     6190.31     6050.77    225.44 o
   0   3  13      411.70      469.46     61.83 o
  -8   4  13     5435.67     5282.00    205.02 o
  -7   4  13     9225.94     8966.47    267.62 o
  -6   4  13    25249.21    24660.93    488.14 o
  -5   4  13     1601.65     1846.08    131.90 o
  -4   4  13     8125.72     8445.93    273.52 o
  -3   4  13     1244.99      966.09     98.87 o
  -2   4  13     4334.45     4380.95    189.90 o
  -1   4  13    18567.06    17654.11    374.44 o
  -5   5  13      445.45      552.50     90.76 o
  -4   5  13      706.40      624.53     88.04 o
  -9   0  14     7701.19     7553.69    255.37 o
  -8   0  14    18791.57    18972.91    431.50 o
  -7   0  14       28.59       93.36     53.09 o
  -6   0  14     3530.67     3766.24    163.85 o
  -5   0  14    23035.75    22066.76    493.06 o
  -4   0  14     6331.25     6492.53    206.60 o
  -3   0  14    10831.87    11013.79    277.43 o
  -2   0  14     5675.17     5727.11    271.48 o
  -1   0  14     3529.78     3678.86    322.12 o
  -9   1  14     3053.63     3036.23    125.11 o
  -8   1  14      961.17      999.83     68.71 o
  -7   1  14        4.76        2.06     36.71 o
  -6   1  14     1775.91     1807.46     80.41 o
  -5   1  14     1856.05     1711.12     89.02 o
  -4   1  14      231.28      378.55     93.06 o
  -3   1  14     1350.38     1460.88     82.31 o
  -2   1  14      304.00      325.01     47.72 o
  -1   1  14     1575.09     1676.56     90.45 o
  -8   2  14     8602.34     8924.75    373.82 o
  -7   2  14    14011.92    13788.20    330.05 o
  -6   2  14    11538.55    10914.65    288.71 o
  -5   2  14     5831.59     5954.94    168.09 o
  -4   2  14     1062.12     1243.75     97.27 o
  -3   2  14    12154.32    11442.10    296.73 o
  -2   2  14     4017.24     3921.35    154.00 o
  -7   3  14      352.49      419.79     74.54 o
  -6   3  14     2047.32     2027.90    106.08 o
  -5   3  14      498.62      445.28     78.03 o
  -4   3  14     3143.81     3245.92    150.31 o
 
